# Supplementary material for: Rethinking network analysis in ethnopharmacology: a multi-omics and AI roadmap to overcome conceptual and methodological biases
Source: Front Pharmacol. 2026 Feb 20;17:1748478. doi: 10.3389/fphar.2026.1748478 (PMC12962898; doi:10.3389/fphar.2026.1748478)
Supplement: Supplementary file 2 [file Supplementaryfile1.xlsx]

## Sheet: Sheet1
Targets	Components	Pathways	Reference	Components-Source Type
TP53	Anhydroicaritin	AGE-RAGE signaling pathway	Exploring the Effect and Mechanism of DaYuan Yin Against Acute Lung Injury by Network Pharmacology, Molecular Docking, and Experimental Validation	Combined with Experiment	Database Only
AKT1	quercetin	Pancreatic cancer	Exploring the Effect and Mechanism of DaYuan Yin Against Acute Lung Injury by Network Pharmacology, Molecular Docking, and Experimental Validation	Combined with Experiment	Database Only
IL6	Licochalcone A	p53 signaling pathway	Exploring the Effect and Mechanism of DaYuan Yin Against Acute Lung Injury by Network Pharmacology, Molecular Docking, and Experimental Validation	Combined with Experiment	Database Only
STAT3	Wogonin	Glioma	Exploring the Effect and Mechanism of DaYuan Yin Against Acute Lung Injury by Network Pharmacology, Molecular Docking, and Experimental Validation	Combined with Experiment	Database Only
BCL2	Honokiol	Chronic myeloid leukemia	Exploring the Effect and Mechanism of DaYuan Yin Against Acute Lung Injury by Network Pharmacology, Molecular Docking, and Experimental Validation	Combined with Experiment	Database Only
TNF		Small cell lung cancer	Exploring the Effect and Mechanism of DaYuan Yin Against Acute Lung Injury by Network Pharmacology, Molecular Docking, and Experimental Validation	Combined with Experiment	Database Only
MYC		Endocrine resistance	Exploring the Effect and Mechanism of DaYuan Yin Against Acute Lung Injury by Network Pharmacology, Molecular Docking, and Experimental Validation	Combined with Experiment	Database Only
HSP90AA		Colorectal cancer	Exploring the Effect and Mechanism of DaYuan Yin Against Acute Lung Injury by Network Pharmacology, Molecular Docking, and Experimental Validation	Combined with Experiment	Database Only
JUN		Prostate cancer	Exploring the Effect and Mechanism of DaYuan Yin Against Acute Lung Injury by Network Pharmacology, Molecular Docking, and Experimental Validation	Combined with Experiment	Database Only
ESR1		IL-17 signaling pathway	Exploring the Effect and Mechanism of DaYuan Yin Against Acute Lung Injury by Network Pharmacology, Molecular Docking, and Experimental Validation	Combined with Experiment	Database Only
CASP3		Fluid shear stress and atherosclerosis	Exploring the Effect and Mechanism of DaYuan Yin Against Acute Lung Injury by Network Pharmacology, Molecular Docking, and Experimental Validation	Combined with Experiment	Database Only
HIF1A		Toxoplasmosis	Exploring the Effect and Mechanism of DaYuan Yin Against Acute Lung Injury by Network Pharmacology, Molecular Docking, and Experimental Validation	Combined with Experiment	Database Only
MAPK1		Hepatitis B	Exploring the Effect and Mechanism of DaYuan Yin Against Acute Lung Injury by Network Pharmacology, Molecular Docking, and Experimental Validation	Combined with Experiment	Database Only
CCNDI		TNF signaling pathway	Exploring the Effect and Mechanism of DaYuan Yin Against Acute Lung Injury by Network Pharmacology, Molecular Docking, and Experimental Validation	Combined with Experiment	Database Only
FOS		Measles	Exploring the Effect and Mechanism of DaYuan Yin Against Acute Lung Injury by Network Pharmacology, Molecular Docking, and Experimental Validation	Combined with Experiment	Database Only
		Kaposi sarcoma-associated herpesvirus infection	Exploring the Effect and Mechanism of DaYuan Yin Against Acute Lung Injury by Network Pharmacology, Molecular Docking, and Experimental Validation	Combined with Experiment	Database Only
		Lipid and atherosclerosis	Exploring the Effect and Mechanism of DaYuan Yin Against Acute Lung Injury by Network Pharmacology, Molecular Docking, and Experimental Validation	Combined with Experiment	Database Only
		Cellular senescence	Exploring the Effect and Mechanism of DaYuan Yin Against Acute Lung Injury by Network Pharmacology, Molecular Docking, and Experimental Validation	Combined with Experiment	Database Only
		Apoptosis pathway	Exploring the Effect and Mechanism of DaYuan Yin Against Acute Lung Injury by Network Pharmacology, Molecular Docking, and Experimental Validation	Combined with Experiment	Database Only
		Hepatitis C	Exploring the Effect and Mechanism of DaYuan Yin Against Acute Lung Injury by Network Pharmacology, Molecular Docking, and Experimental Validation	Combined with Experiment	Database Only
		Hepatocellular carcinoma	Exploring the Effect and Mechanism of DaYuan Yin Against Acute Lung Injury by Network Pharmacology, Molecular Docking, and Experimental Validation	Combined with Experiment	Database Only
		Breast cancer	Exploring the Effect and Mechanism of DaYuan Yin Against Acute Lung Injury by Network Pharmacology, Molecular Docking, and Experimental Validation	Combined with Experiment	Database Only
		Human cytomegalovirus infection	Exploring the Effect and Mechanism of DaYuan Yin Against Acute Lung Injury by Network Pharmacology, Molecular Docking, and Experimental Validation	Combined with Experiment	Database Only
		Human T-cell leukemia virus I infection	Exploring the Effect and Mechanism of DaYuan Yin Against Acute Lung Injury by Network Pharmacology, Molecular Docking, and Experimental Validation	Combined with Experiment	Database Only
		Proteoglycans in cancer	Exploring the Effect and Mechanism of DaYuan Yin Against Acute Lung Injury by Network Pharmacology, Molecular Docking, and Experimental Validation	Combined with Experiment	Database Only
		Epstein-Barr virus infection	Exploring the Effect and Mechanism of DaYuan Yin Against Acute Lung Injury by Network Pharmacology, Molecular Docking, and Experimental Validation	Combined with Experiment	Database Only
		Chemical carcinogenesis -- receptor activation	Exploring the Effect and Mechanism of DaYuan Yin Against Acute Lung Injury by Network Pharmacology, Molecular Docking, and Experimental Validation	Combined with Experiment	Database Only
		Pathways in cancer	Exploring the Effect and Mechanism of DaYuan Yin Against Acute Lung Injury by Network Pharmacology, Molecular Docking, and Experimental Validation	Combined with Experiment	Database Only
		PI3K-Akt signaling pathway	Exploring the Effect and Mechanism of DaYuan Yin Against Acute Lung Injury by Network Pharmacology, Molecular Docking, and Experimental Validation	Combined with Experiment	Database Only
		MAPK signaling pathway	Exploring the Effect and Mechanism of DaYuan Yin Against Acute Lung Injury by Network Pharmacology, Molecular Docking, and Experimental Validation	Combined with Experiment	Database Only
TNF	quercetin	Pathways in cancer	Mechanism of Yi-Qi-Bu-Shen Recipe for the Treatment of Diabetic Nephropathy Complicated with Cognitive Dysfunction Based on Network Pharmacology and Experimental Validation	Database Only	Database Only
IL6	Kaempferol	Human cytomegalovirus infection	Mechanism of Yi-Qi-Bu-Shen Recipe for the Treatment of Diabetic Nephropathy Complicated with Cognitive Dysfunction Based on Network Pharmacology and Experimental Validation	Database Only	Database Only
		Proteoglycans in cancer	Mechanism of Yi-Qi-Bu-Shen Recipe for the Treatment of Diabetic Nephropathy Complicated with Cognitive Dysfunction Based on Network Pharmacology and Experimental Validation	Database Only	Database Only
		AGE-RAGE signaling pathway	Mechanism of Yi-Qi-Bu-Shen Recipe for the Treatment of Diabetic Nephropathy Complicated with Cognitive Dysfunction Based on Network Pharmacology and Experimental Validation	Database Only	Database Only
		HIF-1 signaling pathway	Mechanism of Yi-Qi-Bu-Shen Recipe for the Treatment of Diabetic Nephropathy Complicated with Cognitive Dysfunction Based on Network Pharmacology and Experimental Validation	Database Only	Database Only
		Fluid shear stress and atherosclerosis	Mechanism of Yi-Qi-Bu-Shen Recipe for the Treatment of Diabetic Nephropathy Complicated with Cognitive Dysfunction Based on Network Pharmacology and Experimental Validation	Database Only	Database Only
		Small cell lung cancer	Mechanism of Yi-Qi-Bu-Shen Recipe for the Treatment of Diabetic Nephropathy Complicated with Cognitive Dysfunction Based on Network Pharmacology and Experimental Validation	Database Only	Database Only
		Thyroid hormone signaling pathway	Mechanism of Yi-Qi-Bu-Shen Recipe for the Treatment of Diabetic Nephropathy Complicated with Cognitive Dysfunction Based on Network Pharmacology and Experimental Validation	Database Only	Database Only
		Relaxin signaling pathway	Mechanism of Yi-Qi-Bu-Shen Recipe for the Treatment of Diabetic Nephropathy Complicated with Cognitive Dysfunction Based on Network Pharmacology and Experimental Validation	Database Only	Database Only
		Insulin resistance	Mechanism of Yi-Qi-Bu-Shen Recipe for the Treatment of Diabetic Nephropathy Complicated with Cognitive Dysfunction Based on Network Pharmacology and Experimental Validation	Database Only	Database Only
		p53 signaling pathway	Mechanism of Yi-Qi-Bu-Shen Recipe for the Treatment of Diabetic Nephropathy Complicated with Cognitive Dysfunction Based on Network Pharmacology and Experimental Validation	Database Only	Database Only
		Transcriptional misregulation in cancer	Mechanism of Yi-Qi-Bu-Shen Recipe for the Treatment of Diabetic Nephropathy Complicated with Cognitive Dysfunction Based on Network Pharmacology and Experimental Validation	Database Only	Database Only
		Longevity regulating pathway	Mechanism of Yi-Qi-Bu-Shen Recipe for the Treatment of Diabetic Nephropathy Complicated with Cognitive Dysfunction Based on Network Pharmacology and Experimental Validation	Database Only	Database Only
		NF-kappa B signaling pathway	Mechanism of Yi-Qi-Bu-Shen Recipe for the Treatment of Diabetic Nephropathy Complicated with Cognitive Dysfunction Based on Network Pharmacology and Experimental Validation	Database Only	Database Only
		Serotenergic synapse	Mechanism of Yi-Qi-Bu-Shen Recipe for the Treatment of Diabetic Nephropathy Complicated with Cognitive Dysfunction Based on Network Pharmacology and Experimental Validation	Database Only	Database Only
FLT3	Specific component	ABC transporters	Exploring the mechanism of quercetin treatment of bovine viral diarrhea mucosal disease based on network pharmacology and in vitro validation	Specific component	Database Only
ATP1A1		EGFR tyrosine kinase inhibitor resistance	Exploring the mechanism of quercetin treatment of bovine viral diarrhea mucosal disease based on network pharmacology and in vitro validation	Specific component	Database Only
E2		Bile secretion	Exploring the mechanism of quercetin treatment of bovine viral diarrhea mucosal disease based on network pharmacology and in vitro validation	Specific component	Database Only
XDH		Gastric cancer	Exploring the mechanism of quercetin treatment of bovine viral diarrhea mucosal disease based on network pharmacology and in vitro validation	Specific component	Database Only
AKR1B1		Focal adhesion	Exploring the mechanism of quercetin treatment of bovine viral diarrhea mucosal disease based on network pharmacology and in vitro validation	Specific component	Database Only
NS5B		Proteoglycans in cancer	Exploring the mechanism of quercetin treatment of bovine viral diarrhea mucosal disease based on network pharmacology and in vitro validation	Specific component	Database Only
NOX4		Rap1 signaling pathway	Exploring the mechanism of quercetin treatment of bovine viral diarrhea mucosal disease based on network pharmacology and in vitro validation	Specific component	Database Only
IGF1R		Proximal tubule bicarbonate reclamation	Exploring the mechanism of quercetin treatment of bovine viral diarrhea mucosal disease based on network pharmacology and in vitro validation	Specific component	Database Only
GSK3B		Ras signaling pathway	Exploring the mechanism of quercetin treatment of bovine viral diarrhea mucosal disease based on network pharmacology and in vitro validation	Specific component	Database Only
SRC		Calcium signaling pathway	Exploring the mechanism of quercetin treatment of bovine viral diarrhea mucosal disease based on network pharmacology and in vitro validation	Specific component	Database Only
		Propanoate metabolism	Exploring the mechanism of quercetin treatment of bovine viral diarrhea mucosal disease based on network pharmacology and in vitro validation	Specific component	Database Only
		Starch and sucrose metabolism	Exploring the mechanism of quercetin treatment of bovine viral diarrhea mucosal disease based on network pharmacology and in vitro validation	Specific component	Database Only
		Aldosterone-regulated sodium reabsorption	Exploring the mechanism of quercetin treatment of bovine viral diarrhea mucosal disease based on network pharmacology and in vitro validation	Specific component	Database Only
		MAPK signaling pathway	Exploring the mechanism of quercetin treatment of bovine viral diarrhea mucosal disease based on network pharmacology and in vitro validation	Specific component	Database Only
		MicroRNAs in cancer	Exploring the mechanism of quercetin treatment of bovine viral diarrhea mucosal disease based on network pharmacology and in vitro validation	Specific component	Database Only
		Carbohydrate digestion and absorption	Exploring the mechanism of quercetin treatment of bovine viral diarrhea mucosal disease based on network pharmacology and in vitro validation	Specific component	Database Only
		Valine, leucine and isoleucine degradation	Exploring the mechanism of quercetin treatment of bovine viral diarrhea mucosal disease based on network pharmacology and in vitro validation	Specific component	Database Only
		Malaria	Exploring the mechanism of quercetin treatment of bovine viral diarrhea mucosal disease based on network pharmacology and in vitro validation	Specific component	Database Only
		Endocrine and other factor-regulated calcium reabsorption	Exploring the mechanism of quercetin treatment of bovine viral diarrhea mucosal disease based on network pharmacology and in vitro validation	Specific component	Database Only
		PI3K-Akt signaling pathway	Exploring the mechanism of quercetin treatment of bovine viral diarrhea mucosal disease based on network pharmacology and in vitro validation	Specific component	Database Only
GSK3B	Specific component	p53 signaling pathway	Alkannin Induces G2/M-Phase Arrest, Apoptosis, and Inhibition of Invasion by Targeting GSK3β in Esophageal Squamous Cell Carcinoma	Specific component	Combined with Omics
		Regulation of actin cytoskeleton	Alkannin Induces G2/M-Phase Arrest, Apoptosis, and Inhibition of Invasion by Targeting GSK3β in Esophageal Squamous Cell Carcinoma	Specific component	Combined with Omics
		Non-small cell lung cancer	Alkannin Induces G2/M-Phase Arrest, Apoptosis, and Inhibition of Invasion by Targeting GSK3β in Esophageal Squamous Cell Carcinoma	Specific component	Combined with Omics
		Lysine degradation	Alkannin Induces G2/M-Phase Arrest, Apoptosis, and Inhibition of Invasion by Targeting GSK3β in Esophageal Squamous Cell Carcinoma	Specific component	Combined with Omics
		Pancreatic cancer	Alkannin Induces G2/M-Phase Arrest, Apoptosis, and Inhibition of Invasion by Targeting GSK3β in Esophageal Squamous Cell Carcinoma	Specific component	Combined with Omics
		Proteoglycans in cancer	Alkannin Induces G2/M-Phase Arrest, Apoptosis, and Inhibition of Invasion by Targeting GSK3β in Esophageal Squamous Cell Carcinoma	Specific component	Combined with Omics
		Focal adhesion	Alkannin Induces G2/M-Phase Arrest, Apoptosis, and Inhibition of Invasion by Targeting GSK3β in Esophageal Squamous Cell Carcinoma	Specific component	Combined with Omics
		Aminoacyl-tRNA biosynthesis	Alkannin Induces G2/M-Phase Arrest, Apoptosis, and Inhibition of Invasion by Targeting GSK3β in Esophageal Squamous Cell Carcinoma	Specific component	Combined with Omics
		AGE-RAGE signaling pathway	Alkannin Induces G2/M-Phase Arrest, Apoptosis, and Inhibition of Invasion by Targeting GSK3β in Esophageal Squamous Cell Carcinoma	Specific component	Combined with Omics
		Cellular senescence	Alkannin Induces G2/M-Phase Arrest, Apoptosis, and Inhibition of Invasion by Targeting GSK3β in Esophageal Squamous Cell Carcinoma	Specific component	Combined with Omics
		Platinum drug resistance	Alkannin Induces G2/M-Phase Arrest, Apoptosis, and Inhibition of Invasion by Targeting GSK3β in Esophageal Squamous Cell Carcinoma	Specific component	Combined with Omics
		Small cell lung cancer	Alkannin Induces G2/M-Phase Arrest, Apoptosis, and Inhibition of Invasion by Targeting GSK3β in Esophageal Squamous Cell Carcinoma	Specific component	Combined with Omics
		FoxO signaling pathway	Alkannin Induces G2/M-Phase Arrest, Apoptosis, and Inhibition of Invasion by Targeting GSK3β in Esophageal Squamous Cell Carcinoma	Specific component	Combined with Omics
		Propanoate metabolism	Alkannin Induces G2/M-Phase Arrest, Apoptosis, and Inhibition of Invasion by Targeting GSK3β in Esophageal Squamous Cell Carcinoma	Specific component	Combined with Omics
		Valine, leucine and isoleucine degradation	Alkannin Induces G2/M-Phase Arrest, Apoptosis, and Inhibition of Invasion by Targeting GSK3β in Esophageal Squamous Cell Carcinoma	Specific component	Combined with Omics
		Mismatch repair	Alkannin Induces G2/M-Phase Arrest, Apoptosis, and Inhibition of Invasion by Targeting GSK3β in Esophageal Squamous Cell Carcinoma	Specific component	Combined with Omics
		DNA replication	Alkannin Induces G2/M-Phase Arrest, Apoptosis, and Inhibition of Invasion by Targeting GSK3β in Esophageal Squamous Cell Carcinoma	Specific component	Combined with Omics
		Fanconi anemia pathway	Alkannin Induces G2/M-Phase Arrest, Apoptosis, and Inhibition of Invasion by Targeting GSK3β in Esophageal Squamous Cell Carcinoma	Specific component	Combined with Omics
		Homologous recombination	Alkannin Induces G2/M-Phase Arrest, Apoptosis, and Inhibition of Invasion by Targeting GSK3β in Esophageal Squamous Cell Carcinoma	Specific component	Combined with Omics
		Cell cycle	Alkannin Induces G2/M-Phase Arrest, Apoptosis, and Inhibition of Invasion by Targeting GSK3β in Esophageal Squamous Cell Carcinoma	Specific component	Combined with Omics
EGFR	Specific component	AGE-RAGE signaling pathway	Network Pharmacology and Machine Learning Reveal Salidroside's Mechanisms in Idiopathic Pulmonary Fibrosis Treatment	Specific component	Combined with Omics
JAK1		Proteoglycans-mediated oocyte maturation	Network Pharmacology and Machine Learning Reveal Salidroside's Mechanisms in Idiopathic Pulmonary Fibrosis Treatment	Specific component	Combined with Omics
MAPK8		Relaxin signaling pathway	Network Pharmacology and Machine Learning Reveal Salidroside's Mechanisms in Idiopathic Pulmonary Fibrosis Treatment	Specific component	Combined with Omics
BRAF		IL-17 signaling pathway	Network Pharmacology and Machine Learning Reveal Salidroside's Mechanisms in Idiopathic Pulmonary Fibrosis Treatment	Specific component	Combined with Omics
PTEN		FoxO signaling pathway	Network Pharmacology and Machine Learning Reveal Salidroside's Mechanisms in Idiopathic Pulmonary Fibrosis Treatment	Specific component	Combined with Omics
CDKN2A		Acute myeloid leukemia	Network Pharmacology and Machine Learning Reveal Salidroside's Mechanisms in Idiopathic Pulmonary Fibrosis Treatment	Specific component	Combined with Omics
AKT1		HIF-1 signaling pathway	Network Pharmacology and Machine Learning Reveal Salidroside's Mechanisms in Idiopathic Pulmonary Fibrosis Treatment	Specific component	Combined with Omics
NF1		Calcium signaling pathway	Network Pharmacology and Machine Learning Reveal Salidroside's Mechanisms in Idiopathic Pulmonary Fibrosis Treatment	Specific component	Combined with Omics
CDKN1B		Lipid and atherosclerosis	Network Pharmacology and Machine Learning Reveal Salidroside's Mechanisms in Idiopathic Pulmonary Fibrosis Treatment	Specific component	Combined with Omics
		Hepatitis B	Network Pharmacology and Machine Learning Reveal Salidroside's Mechanisms in Idiopathic Pulmonary Fibrosis Treatment	Specific component	Combined with Omics
		p53 signaling pathway	Network Pharmacology and Machine Learning Reveal Salidroside's Mechanisms in Idiopathic Pulmonary Fibrosis Treatment	Specific component	Combined with Omics
		Human T-cell leukemia virus 1 infection	Network Pharmacology and Machine Learning Reveal Salidroside's Mechanisms in Idiopathic Pulmonary Fibrosis Treatment	Specific component	Combined with Omics
		TNF signaling pathway	Network Pharmacology and Machine Learning Reveal Salidroside's Mechanisms in Idiopathic Pulmonary Fibrosis Treatment	Specific component	Combined with Omics
		Nitrogen metabolism	Network Pharmacology and Machine Learning Reveal Salidroside's Mechanisms in Idiopathic Pulmonary Fibrosis Treatment	Specific component	Combined with Omics
		Apoptosis pathway	Network Pharmacology and Machine Learning Reveal Salidroside's Mechanisms in Idiopathic Pulmonary Fibrosis Treatment	Specific component	Combined with Omics
		Transcriptional misregulation in cancer	Network Pharmacology and Machine Learning Reveal Salidroside's Mechanisms in Idiopathic Pulmonary Fibrosis Treatment	Specific component	Combined with Omics
		Fluid shear stress and atherosclerosis	Network Pharmacology and Machine Learning Reveal Salidroside's Mechanisms in Idiopathic Pulmonary Fibrosis Treatment	Specific component	Combined with Omics
		Epstein-Barr virus infection	Network Pharmacology and Machine Learning Reveal Salidroside's Mechanisms in Idiopathic Pulmonary Fibrosis Treatment	Specific component	Combined with Omics
		Prostate cancer	Network Pharmacology and Machine Learning Reveal Salidroside's Mechanisms in Idiopathic Pulmonary Fibrosis Treatment	Specific component	Combined with Omics
		Viral carcinogenesis	Network Pharmacology and Machine Learning Reveal Salidroside's Mechanisms in Idiopathic Pulmonary Fibrosis Treatment	Specific component	Combined with Omics
		Chagas disease	Network Pharmacology and Machine Learning Reveal Salidroside's Mechanisms in Idiopathic Pulmonary Fibrosis Treatment	Specific component	Combined with Omics
		MAPK signaling pathway	Network Pharmacology and Machine Learning Reveal Salidroside's Mechanisms in Idiopathic Pulmonary Fibrosis Treatment	Specific component	Combined with Omics
		Apoptosis pathway	Network Pharmacology and Machine Learning Reveal Salidroside's Mechanisms in Idiopathic Pulmonary Fibrosis Treatment	Specific component	Combined with Omics
		Ras signaling pathway	Network Pharmacology and Machine Learning Reveal Salidroside's Mechanisms in Idiopathic Pulmonary Fibrosis Treatment	Specific component	Combined with Omics
		Coronavirus disease - COVID-19	Network Pharmacology and Machine Learning Reveal Salidroside's Mechanisms in Idiopathic Pulmonary Fibrosis Treatment	Specific component	Combined with Omics
		Erythroleukemia	Network Pharmacology and Machine Learning Reveal Salidroside's Mechanisms in Idiopathic Pulmonary Fibrosis Treatment	Specific component	Combined with Omics
		Fructose and mannose metabolism	Network Pharmacology and Machine Learning Reveal Salidroside's Mechanisms in Idiopathic Pulmonary Fibrosis Treatment	Specific component	Combined with Omics
		AMPK signaling pathway	Network Pharmacology and Machine Learning Reveal Salidroside's Mechanisms in Idiopathic Pulmonary Fibrosis Treatment	Specific component	Combined with Omics
IL6	Specific component	Pathways in cancer	Integrating Network Pharmacology, Molecular Docking and Experimental Validation to Explore the Pharmacological Mechanisms of Quercetin Against Diabetic Wound	Specific component	Database Only
EGFR		Fluid shear stress and atherosclerosis	Integrating Network Pharmacology, Molecular Docking and Experimental Validation to Explore the Pharmacological Mechanisms of Quercetin Against Diabetic Wound	Specific component	Database Only
SRC		Lipid and atherosclerosis	Integrating Network Pharmacology, Molecular Docking and Experimental Validation to Explore the Pharmacological Mechanisms of Quercetin Against Diabetic Wound	Specific component	Database Only
TNF		AGE-RAGE signaling pathway	Integrating Network Pharmacology, Molecular Docking and Experimental Validation to Explore the Pharmacological Mechanisms of Quercetin Against Diabetic Wound	Specific component	Database Only
AKT1		Proteoglycans in cancer	Integrating Network Pharmacology, Molecular Docking and Experimental Validation to Explore the Pharmacological Mechanisms of Quercetin Against Diabetic Wound	Specific component	Database Only
JUN		EGFR tyrosine kinase inhibitor resistance	Integrating Network Pharmacology, Molecular Docking and Experimental Validation to Explore the Pharmacological Mechanisms of Quercetin Against Diabetic Wound	Specific component	Database Only
MMP9		Estrogen signaling pathway	Integrating Network Pharmacology, Molecular Docking and Experimental Validation to Explore the Pharmacological Mechanisms of Quercetin Against Diabetic Wound	Specific component	Database Only
		IL-17 signaling pathway	Integrating Network Pharmacology, Molecular Docking and Experimental Validation to Explore the Pharmacological Mechanisms of Quercetin Against Diabetic Wound	Specific component	Database Only
		Prostate cancer	Integrating Network Pharmacology, Molecular Docking and Experimental Validation to Explore the Pharmacological Mechanisms of Quercetin Against Diabetic Wound	Specific component	Database Only
		Endocrine resistance	Integrating Network Pharmacology, Molecular Docking and Experimental Validation to Explore the Pharmacological Mechanisms of Quercetin Against Diabetic Wound	Specific component	Database Only
		Human cytomegalovirus infection	Integrating Network Pharmacology, Molecular Docking and Experimental Validation to Explore the Pharmacological Mechanisms of Quercetin Against Diabetic Wound	Specific component	Database Only
		Focal adhesion	Integrating Network Pharmacology, Molecular Docking and Experimental Validation to Explore the Pharmacological Mechanisms of Quercetin Against Diabetic Wound	Specific component	Database Only
		Chemical carcinogenesis -- receptor activation	Integrating Network Pharmacology, Molecular Docking and Experimental Validation to Explore the Pharmacological Mechanisms of Quercetin Against Diabetic Wound	Specific component	Database Only
		Relaxin signaling pathway	Integrating Network Pharmacology, Molecular Docking and Experimental Validation to Explore the Pharmacological Mechanisms of Quercetin Against Diabetic Wound	Specific component	Database Only
		PI3K-Akt signaling pathway	Integrating Network Pharmacology, Molecular Docking and Experimental Validation to Explore the Pharmacological Mechanisms of Quercetin Against Diabetic Wound	Specific component	Database Only
		HIF-1 signaling pathway	Integrating Network Pharmacology, Molecular Docking and Experimental Validation to Explore the Pharmacological Mechanisms of Quercetin Against Diabetic Wound	Specific component	Database Only
		TNF signaling pathway	Integrating Network Pharmacology, Molecular Docking and Experimental Validation to Explore the Pharmacological Mechanisms of Quercetin Against Diabetic Wound	Specific component	Database Only
		Oxytocin signaling pathway	Integrating Network Pharmacology, Molecular Docking and Experimental Validation to Explore the Pharmacological Mechanisms of Quercetin Against Diabetic Wound	Specific component	Database Only
		VEGF signaling pathway	Integrating Network Pharmacology, Molecular Docking and Experimental Validation to Explore the Pharmacological Mechanisms of Quercetin Against Diabetic Wound	Specific component	Database Only
		Hepatitis B	Integrating Network Pharmacology, Molecular Docking and Experimental Validation to Explore the Pharmacological Mechanisms of Quercetin Against Diabetic Wound	Specific component	Database Only
KEAP1	Specific component	Keap1-Nrf2	Targeting the smooth muscle cell Keap1-Nrf2-GSDMDpyroptosis axis by cryptotanshinone prevents abdominal aortic aneurysm formation	Specific component	Combined with Omics
NFE2L2		Cytokine-cytokine receptor interaction	Targeting the smooth muscle cell Keap1-Nrf2-GSDMDpyroptosis axis by cryptotanshinone prevents abdominal aortic aneurysm formation	Specific component	Combined with Omics
HMOX1		TNF signaling pathway	Targeting the smooth muscle cell Keap1-Nrf2-GSDMDpyroptosis axis by cryptotanshinone prevents abdominal aortic aneurysm formation	Specific component	Combined with Omics
MMP2		IL-17 signaling pathway	Targeting the smooth muscle cell Keap1-Nrf2-GSDMDpyroptosis axis by cryptotanshinone prevents abdominal aortic aneurysm formation	Specific component	Combined with Omics
MMP3		Fluid shear stress and atherosclerosis	Targeting the smooth muscle cell Keap1-Nrf2-GSDMDpyroptosis axis by cryptotanshinone prevents abdominal aortic aneurysm formation	Specific component	Combined with Omics
MMP9		Lipid and atherosclerosis	Targeting the smooth muscle cell Keap1-Nrf2-GSDMDpyroptosis axis by cryptotanshinone prevents abdominal aortic aneurysm formation	Specific component	Combined with Omics
CASPASE1		Chemokine signaling pathway	Targeting the smooth muscle cell Keap1-Nrf2-GSDMDpyroptosis axis by cryptotanshinone prevents abdominal aortic aneurysm formation	Specific component	Combined with Omics
IL2		Vascular smooth muscle contraction	Targeting the smooth muscle cell Keap1-Nrf2-GSDMDpyroptosis axis by cryptotanshinone prevents abdominal aortic aneurysm formation	Specific component	Combined with Omics
TNF		p53 signaling pathway	Targeting the smooth muscle cell Keap1-Nrf2-GSDMDpyroptosis axis by cryptotanshinone prevents abdominal aortic aneurysm formation	Specific component	Combined with Omics
CASP3			Targeting the smooth muscle cell Keap1-Nrf2-GSDMDpyroptosis axis by cryptotanshinone prevents abdominal aortic aneurysm formation	Specific component	Combined with Omics
AKT1	no key	no key	Jiawei Qifuyin Enhances Immunity and Improves Cognitive Impairment in APP/PS1 Mice Through Modulation of Neuroinflammatory Pathways	Database Only	Database Only
TNF			Jiawei Qifuyin Enhances Immunity and Improves Cognitive Impairment in APP/PS1 Mice Through Modulation of Neuroinflammatory Pathways	Database Only	Database Only
JUN			Jiawei Qifuyin Enhances Immunity and Improves Cognitive Impairment in APP/PS1 Mice Through Modulation of Neuroinflammatory Pathways	Database Only	Database Only
IL1B			Jiawei Qifuyin Enhances Immunity and Improves Cognitive Impairment in APP/PS1 Mice Through Modulation of Neuroinflammatory Pathways	Database Only	Database Only
PTGS2			Jiawei Qifuyin Enhances Immunity and Improves Cognitive Impairment in APP/PS1 Mice Through Modulation of Neuroinflammatory Pathways	Database Only	Database Only
TNF	Cryptotanshinone	IL-17 signaling pathway	Study on the Anti-Atherosclerotic Mechanisms of Xin-Tong-Tai Granule Through Network Pharmacology, Molecular Docking, and Experimental Validation	Database Only	Database Only
MAPK3	Salvilenone I	Fluid shear stress and atherosclerosis	Study on the Anti-Atherosclerotic Mechanisms of Xin-Tong-Tai Granule Through Network Pharmacology, Molecular Docking, and Experimental Validation	Database Only	Database Only
AKT1	Ferulic acid	Renin-angiotensin system	Study on the Anti-Atherosclerotic Mechanisms of Xin-Tong-Tai Granule Through Network Pharmacology, Molecular Docking, and Experimental Validation	Database Only	Database Only
IL6	Beta-sitosterol	Antioxidant resistance	Study on the Anti-Atherosclerotic Mechanisms of Xin-Tong-Tai Granule Through Network Pharmacology, Molecular Docking, and Experimental Validation	Database Only	Database Only
SRC	Naringenin	TNF signaling pathway	Study on the Anti-Atherosclerotic Mechanisms of Xin-Tong-Tai Granule Through Network Pharmacology, Molecular Docking, and Experimental Validation	Database Only	Database Only
IL1B	Isorhamnetin	Adipocytokine signaling pathway	Study on the Anti-Atherosclerotic Mechanisms of Xin-Tong-Tai Granule Through Network Pharmacology, Molecular Docking, and Experimental Validation	Database Only	Database Only
CTNNB1	Kaempferol	HIF-1 signaling pathway	Study on the Anti-Atherosclerotic Mechanisms of Xin-Tong-Tai Granule Through Network Pharmacology, Molecular Docking, and Experimental Validation	Database Only	Database Only
	quercetin	VEGF signaling pathway	Study on the Anti-Atherosclerotic Mechanisms of Xin-Tong-Tai Granule Through Network Pharmacology, Molecular Docking, and Experimental Validation	Database Only	Database Only
	Hesperetin	FoxO signaling pathway	Study on the Anti-Atherosclerotic Mechanisms of Xin-Tong-Tai Granule Through Network Pharmacology, Molecular Docking, and Experimental Validation	Database Only	Database Only
	Formononetin	Toll-like receptor signaling pathway	Study on the Anti-Atherosclerotic Mechanisms of Xin-Tong-Tai Granule Through Network Pharmacology, Molecular Docking, and Experimental Validation	Database Only	Database Only
	Glycyrin	Relaxin signaling pathway	Study on the Anti-Atherosclerotic Mechanisms of Xin-Tong-Tai Granule Through Network Pharmacology, Molecular Docking, and Experimental Validation	Database Only	Database Only
	Licoagrocarpin	NF-kappa B signaling pathway	Study on the Anti-Atherosclerotic Mechanisms of Xin-Tong-Tai Granule Through Network Pharmacology, Molecular Docking, and Experimental Validation	Database Only	Database Only
		MAPK signaling pathway	Study on the Anti-Atherosclerotic Mechanisms of Xin-Tong-Tai Granule Through Network Pharmacology, Molecular Docking, and Experimental Validation	Database Only	Database Only
		Cholesterol metabolism	Study on the Anti-Atherosclerotic Mechanisms of Xin-Tong-Tai Granule Through Network Pharmacology, Molecular Docking, and Experimental Validation	Database Only	Database Only
		Chemokine signaling pathway	Study on the Anti-Atherosclerotic Mechanisms of Xin-Tong-Tai Granule Through Network Pharmacology, Molecular Docking, and Experimental Validation	Database Only	Database Only
		PI3K-Akt signaling pathway	Study on the Anti-Atherosclerotic Mechanisms of Xin-Tong-Tai Granule Through Network Pharmacology, Molecular Docking, and Experimental Validation	Database Only	Database Only
		AMPK signaling pathway	Study on the Anti-Atherosclerotic Mechanisms of Xin-Tong-Tai Granule Through Network Pharmacology, Molecular Docking, and Experimental Validation	Database Only	Database Only
		cAMP signaling pathway	Study on the Anti-Atherosclerotic Mechanisms of Xin-Tong-Tai Granule Through Network Pharmacology, Molecular Docking, and Experimental Validation	Database Only	Database Only
		Autophagy - animal	Study on the Anti-Atherosclerotic Mechanisms of Xin-Tong-Tai Granule Through Network Pharmacology, Molecular Docking, and Experimental Validation	Database Only	Database Only
		Vascular smooth muscle contraction	Study on the Anti-Atherosclerotic Mechanisms of Xin-Tong-Tai Granule Through Network Pharmacology, Molecular Docking, and Experimental Validation	Database Only	Database Only
PLA2G2A	Ferulic acid methyl ester	IL-17 signaling pathway	Integrated Metabolomics and Network Pharmacology Study on the Mechanism of Rehmanniae radix Extract for Treating Thrombosis	Combined with Experiment	Combined with Omics
CYP2C9	catalpol	Fluid shear stress and atherosclerosis	Integrated Metabolomics and Network Pharmacology Study on the Mechanism of Rehmanniae radix Extract for Treating Thrombosis	Combined with Experiment	Combined with Omics
PTGS1	rehmaionoside C	Renin-angiotensin system	Integrated Metabolomics and Network Pharmacology Study on the Mechanism of Rehmanniae radix Extract for Treating Thrombosis	Combined with Experiment	Combined with Omics
ALOX5	methyl 4-hydroxycinnamate	Antioxidant resistance	Integrated Metabolomics and Network Pharmacology Study on the Mechanism of Rehmanniae radix Extract for Treating Thrombosis	Combined with Experiment	Combined with Omics
		TNF signaling pathway	Integrated Metabolomics and Network Pharmacology Study on the Mechanism of Rehmanniae radix Extract for Treating Thrombosis	Combined with Experiment	Combined with Omics
		Adipocytokine signaling pathway	Integrated Metabolomics and Network Pharmacology Study on the Mechanism of Rehmanniae radix Extract for Treating Thrombosis	Combined with Experiment	Combined with Omics
		HIF-1 signaling pathway	Integrated Metabolomics and Network Pharmacology Study on the Mechanism of Rehmanniae radix Extract for Treating Thrombosis	Combined with Experiment	Combined with Omics
		VEGF signaling pathway	Integrated Metabolomics and Network Pharmacology Study on the Mechanism of Rehmanniae radix Extract for Treating Thrombosis	Combined with Experiment	Combined with Omics
		FoxO signaling pathway	Integrated Metabolomics and Network Pharmacology Study on the Mechanism of Rehmanniae radix Extract for Treating Thrombosis	Combined with Experiment	Combined with Omics
		Toll-like receptor signaling pathway	Integrated Metabolomics and Network Pharmacology Study on the Mechanism of Rehmanniae radix Extract for Treating Thrombosis	Combined with Experiment	Combined with Omics
		Relaxin signaling pathway	Integrated Metabolomics and Network Pharmacology Study on the Mechanism of Rehmanniae radix Extract for Treating Thrombosis	Combined with Experiment	Combined with Omics
		NF-kappa B signaling pathway	Integrated Metabolomics and Network Pharmacology Study on the Mechanism of Rehmanniae radix Extract for Treating Thrombosis	Combined with Experiment	Combined with Omics
		MAPK signaling pathway	Integrated Metabolomics and Network Pharmacology Study on the Mechanism of Rehmanniae radix Extract for Treating Thrombosis	Combined with Experiment	Combined with Omics
		Cholesterol metabolism	Integrated Metabolomics and Network Pharmacology Study on the Mechanism of Rehmanniae radix Extract for Treating Thrombosis	Combined with Experiment	Combined with Omics
		Chemokine signaling pathway	Integrated Metabolomics and Network Pharmacology Study on the Mechanism of Rehmanniae radix Extract for Treating Thrombosis	Combined with Experiment	Combined with Omics
		PI3K-Akt signaling pathway	Integrated Metabolomics and Network Pharmacology Study on the Mechanism of Rehmanniae radix Extract for Treating Thrombosis	Combined with Experiment	Combined with Omics
		AMPK signaling pathway	Integrated Metabolomics and Network Pharmacology Study on the Mechanism of Rehmanniae radix Extract for Treating Thrombosis	Combined with Experiment	Combined with Omics
		Pathways in cancer	Integrated Metabolomics and Network Pharmacology Study on the Mechanism of Rehmanniae radix Extract for Treating Thrombosis	Combined with Experiment	Combined with Omics
		AGE-RAGE signaling pathway	Integrated Metabolomics and Network Pharmacology Study on the Mechanism of Rehmanniae radix Extract for Treating Thrombosis	Combined with Experiment	Combined with Omics
		Prostate cancer	Integrated Metabolomics and Network Pharmacology Study on the Mechanism of Rehmanniae radix Extract for Treating Thrombosis	Combined with Experiment	Combined with Omics
		Serotonergic synapse	Integrated Metabolomics and Network Pharmacology Study on the Mechanism of Rehmanniae radix Extract for Treating Thrombosis	Combined with Experiment	Combined with Omics
		Malignant melanoma	Integrated Metabolomics and Network Pharmacology Study on the Mechanism of Rehmanniae radix Extract for Treating Thrombosis	Combined with Experiment	Combined with Omics
		Transcriptional misregulation in cancer	Integrated Metabolomics and Network Pharmacology Study on the Mechanism of Rehmanniae radix Extract for Treating Thrombosis	Combined with Experiment	Combined with Omics
		Cholinergic synapse	Integrated Metabolomics and Network Pharmacology Study on the Mechanism of Rehmanniae radix Extract for Treating Thrombosis	Combined with Experiment	Combined with Omics
		LegumeRhizobium symbiosis	Integrated Metabolomics and Network Pharmacology Study on the Mechanism of Rehmanniae radix Extract for Treating Thrombosis	Combined with Experiment	Combined with Omics
		Chemical carcinogenesis	Integrated Metabolomics and Network Pharmacology Study on the Mechanism of Rehmanniae radix Extract for Treating Thrombosis	Combined with Experiment	Combined with Omics
		Retrograde endocannabinoid signaling	Integrated Metabolomics and Network Pharmacology Study on the Mechanism of Rehmanniae radix Extract for Treating Thrombosis	Combined with Experiment	Combined with Omics
		EGFR tyrosine kinase inhibitor resistance	Integrated Metabolomics and Network Pharmacology Study on the Mechanism of Rehmanniae radix Extract for Treating Thrombosis	Combined with Experiment	Combined with Omics
		Bladder cancer	Integrated Metabolomics and Network Pharmacology Study on the Mechanism of Rehmanniae radix Extract for Treating Thrombosis	Combined with Experiment	Combined with Omics
		VEGF signaling pathway	Integrated Metabolomics and Network Pharmacology Study on the Mechanism of Rehmanniae radix Extract for Treating Thrombosis	Combined with Experiment	Combined with Omics
Exclusion Criteria	Exclusion Criteria	Exclusion Criteria	Uncovering the Therapeutic Target and Molecular Mechanism of Upadacitinib on Sjogren's Syndrome
AKT1	sugeonyl acetate	PI3K-Akt signaling pathway	The Mechanism by Which Cyperus rotundus Ameliorates Osteoarthritis: A Work Based on Network Pharmacology	Database Only	Database Only
IL1B	rosenonolactone	HIF-1 signaling pathway	The Mechanism by Which Cyperus rotundus Ameliorates Osteoarthritis: A Work Based on Network Pharmacology	Database Only	Database Only
SRC	luteolin	Calcium signaling pathway	The Mechanism by Which Cyperus rotundus Ameliorates Osteoarthritis: A Work Based on Network Pharmacology	Database Only	Database Only
BCL2	kaempferol	Ras signaling pathway	The Mechanism by Which Cyperus rotundus Ameliorates Osteoarthritis: A Work Based on Network Pharmacology	Database Only	Database Only
STAT3	chryseriol	Food signaling pathway	The Mechanism by Which Cyperus rotundus Ameliorates Osteoarthritis: A Work Based on Network Pharmacology	Database Only	Database Only
EGFR	quercetin	VEGF signaling pathway	The Mechanism by Which Cyperus rotundus Ameliorates Osteoarthritis: A Work Based on Network Pharmacology	Database Only	Database Only
HIF1A	Isorhamnetin	Rap1 signaling pathway	The Mechanism by Which Cyperus rotundus Ameliorates Osteoarthritis: A Work Based on Network Pharmacology	Database Only	Database Only
MMP9	8-Prenylkaempferol	Focal adhesion	The Mechanism by Which Cyperus rotundus Ameliorates Osteoarthritis: A Work Based on Network Pharmacology	Database Only	Database Only
ESR1	tetrahydropalmatine and leucocianidol	Progestin signaling pathway	The Mechanism by Which Cyperus rotundus Ameliorates Osteoarthritis: A Work Based on Network Pharmacology	Database Only	Database Only
PPARG		Relaxin signaling pathway	The Mechanism by Which Cyperus rotundus Ameliorates Osteoarthritis: A Work Based on Network Pharmacology	Database Only	Database Only
		Progesterone-mediated oocyte maturation	The Mechanism by Which Cyperus rotundus Ameliorates Osteoarthritis: A Work Based on Network Pharmacology	Database Only	Database Only
		C-type lectin receptor signaling pathway	The Mechanism by Which Cyperus rotundus Ameliorates Osteoarthritis: A Work Based on Network Pharmacology	Database Only	Database Only
		Pathways in cancer	The Mechanism by Which Cyperus rotundus Ameliorates Osteoarthritis: A Work Based on Network Pharmacology	Database Only	Database Only
		EGFR tyrosine kinase inhibitor resistance	The Mechanism by Which Cyperus rotundus Ameliorates Osteoarthritis: A Work Based on Network Pharmacology	Database Only	Database Only
		Proteoglycans in cancer	The Mechanism by Which Cyperus rotundus Ameliorates Osteoarthritis: A Work Based on Network Pharmacology	Database Only	Database Only
		AGE-RAGE signaling pathway	The Mechanism by Which Cyperus rotundus Ameliorates Osteoarthritis: A Work Based on Network Pharmacology	Database Only	Database Only
		Prostate cancer	The Mechanism by Which Cyperus rotundus Ameliorates Osteoarthritis: A Work Based on Network Pharmacology	Database Only	Database Only
		Lipid and atherosclerosis	The Mechanism by Which Cyperus rotundus Ameliorates Osteoarthritis: A Work Based on Network Pharmacology	Database Only	Database Only
		Chemical carcinogenesis -- receptor activation	The Mechanism by Which Cyperus rotundus Ameliorates Osteoarthritis: A Work Based on Network Pharmacology	Database Only	Database Only
		Kaposi sarcoma-associated herpesvirus infection	The Mechanism by Which Cyperus rotundus Ameliorates Osteoarthritis: A Work Based on Network Pharmacology	Database Only	Database Only
		Endocrine resistance	The Mechanism by Which Cyperus rotundus Ameliorates Osteoarthritis: A Work Based on Network Pharmacology	Database Only	Database Only
		Measles	The Mechanism by Which Cyperus rotundus Ameliorates Osteoarthritis: A Work Based on Network Pharmacology	Database Only	Database Only
		Hospital-acquired infection	The Mechanism by Which Cyperus rotundus Ameliorates Osteoarthritis: A Work Based on Network Pharmacology	Database Only	Database Only
		Pancreatic cancer	The Mechanism by Which Cyperus rotundus Ameliorates Osteoarthritis: A Work Based on Network Pharmacology	Database Only	Database Only
		Fluid shear stress and atherosclerosis	The Mechanism by Which Cyperus rotundus Ameliorates Osteoarthritis: A Work Based on Network Pharmacology	Database Only	Database Only
		Central carbon metabolism in cancer	The Mechanism by Which Cyperus rotundus Ameliorates Osteoarthritis: A Work Based on Network Pharmacology	Database Only	Database Only
		PD-L1 expression and PD-1 checkpoint pathway in cancer	The Mechanism by Which Cyperus rotundus Ameliorates Osteoarthritis: A Work Based on Network Pharmacology	Database Only	Database Only
		Non-small cell lung cancer	The Mechanism by Which Cyperus rotundus Ameliorates Osteoarthritis: A Work Based on Network Pharmacology	Database Only	Database Only
		Insulin resistance	The Mechanism by Which Cyperus rotundus Ameliorates Osteoarthritis: A Work Based on Network Pharmacology	Database Only	Database Only
		Chemical carcinogenesis - reactive oxygen species	The Mechanism by Which Cyperus rotundus Ameliorates Osteoarthritis: A Work Based on Network Pharmacology	Database Only	Database Only
Exclusion Criteria	Exclusion Criteria	Exclusion Criteria	Integrative Analysis of Acupuncture Targets and Immune Genes in Diabetes, Diabetic Peripheral Neuropathy, and Adjunct Therapy of Cancer
TNF	no key	HIF-1 signaling pathway	Integrating Network Pharmacology and Metabolomics to Reveal the Immunomodulatory Mechanism of Ethnomedicine Rodgersia sambucifolia Hemsl	Combined with Experiment	Database Only
AKT1		Hepatitis B	Integrating Network Pharmacology and Metabolomics to Reveal the Immunomodulatory Mechanism of Ethnomedicine Rodgersia sambucifolia Hemsl	Combined with Experiment	Database Only
NFKB1		Lipid and atherosclerosis	Integrating Network Pharmacology and Metabolomics to Reveal the Immunomodulatory Mechanism of Ethnomedicine Rodgersia sambucifolia Hemsl	Combined with Experiment	Database Only
EGFR		Kaposi sarcoma-associated herpesvirus infection	Integrating Network Pharmacology and Metabolomics to Reveal the Immunomodulatory Mechanism of Ethnomedicine Rodgersia sambucifolia Hemsl	Combined with Experiment	Database Only
BCL2		Human cytomegalovirus infection	Integrating Network Pharmacology and Metabolomics to Reveal the Immunomodulatory Mechanism of Ethnomedicine Rodgersia sambucifolia Hemsl	Combined with Experiment	Database Only
HSP90AA1		Human immunodeficiency virus 1 infection	Integrating Network Pharmacology and Metabolomics to Reveal the Immunomodulatory Mechanism of Ethnomedicine Rodgersia sambucifolia Hemsl	Combined with Experiment	Database Only
PTGS2		Coronavirus disease-COVID-19	Integrating Network Pharmacology and Metabolomics to Reveal the Immunomodulatory Mechanism of Ethnomedicine Rodgersia sambucifolia Hemsl	Combined with Experiment	Database Only
TLR4		Chemokine signaling pathway	Integrating Network Pharmacology and Metabolomics to Reveal the Immunomodulatory Mechanism of Ethnomedicine Rodgersia sambucifolia Hemsl	Combined with Experiment	Database Only
MMP9		Proteoglycans in cancer	Integrating Network Pharmacology and Metabolomics to Reveal the Immunomodulatory Mechanism of Ethnomedicine Rodgersia sambucifolia Hemsl	Combined with Experiment	Database Only
SRC		Ras signaling pathway	Integrating Network Pharmacology and Metabolomics to Reveal the Immunomodulatory Mechanism of Ethnomedicine Rodgersia sambucifolia Hemsl	Combined with Experiment	Database Only
HIF1A		Chemical carcinogenesis -- receptor activation	Integrating Network Pharmacology and Metabolomics to Reveal the Immunomodulatory Mechanism of Ethnomedicine Rodgersia sambucifolia Hemsl	Combined with Experiment	Database Only
ESR1		Shigellosis	Integrating Network Pharmacology and Metabolomics to Reveal the Immunomodulatory Mechanism of Ethnomedicine Rodgersia sambucifolia Hemsl	Combined with Experiment	Database Only
PPARG		Pathways in cancer	Integrating Network Pharmacology and Metabolomics to Reveal the Immunomodulatory Mechanism of Ethnomedicine Rodgersia sambucifolia Hemsl	Combined with Experiment	Database Only
IL2		PI3K-Akt signaling pathway	Integrating Network Pharmacology and Metabolomics to Reveal the Immunomodulatory Mechanism of Ethnomedicine Rodgersia sambucifolia Hemsl	Combined with Experiment	Database Only
MTOR		MAPK signaling pathway	Integrating Network Pharmacology and Metabolomics to Reveal the Immunomodulatory Mechanism of Ethnomedicine Rodgersia sambucifolia Hemsl	Combined with Experiment	Database Only
		Human papillomavirus infection	Integrating Network Pharmacology and Metabolomics to Reveal the Immunomodulatory Mechanism of Ethnomedicine Rodgersia sambucifolia Hemsl	Combined with Experiment	Database Only
		Alzheimer disease	Integrating Network Pharmacology and Metabolomics to Reveal the Immunomodulatory Mechanism of Ethnomedicine Rodgersia sambucifolia Hemsl	Combined with Experiment	Database Only
		Pathways of neurodegeneration - multiple diseases	Integrating Network Pharmacology and Metabolomics to Reveal the Immunomodulatory Mechanism of Ethnomedicine Rodgersia sambucifolia Hemsl	Combined with Experiment	Database Only
		Herpes simplex virus 1 infection	Integrating Network Pharmacology and Metabolomics to Reveal the Immunomodulatory Mechanism of Ethnomedicine Rodgersia sambucifolia Hemsl	Combined with Experiment	Database Only
TLR4	Gallic acid	Metabolic pathways	Qingfei Huoxue Decoction and Its Active Component Narirutin Alleviate LPS-Induced Acute Lung Injury by Regulating TLR4/NF-κB κ B Pathway Mediated Inflammation	Combined with Experiment	Database Only
MYD88	Danshensu	Lipid and atherosclerosis	Qingfei Huoxue Decoction and Its Active Component Narirutin Alleviate LPS-Induced Acute Lung Injury by Regulating TLR4/NF-κB κ B Pathway Mediated Inflammation	Combined with Experiment	Database Only
RELA	Loganic acid	Pathways in cancer	Qingfei Huoxue Decoction and Its Active Component Narirutin Alleviate LPS-Induced Acute Lung Injury by Regulating TLR4/NF-κB κ B Pathway Mediated Inflammation	Combined with Experiment	Database Only
NFKB1	Chlorogenic acid	Kaposi sarcoma-associated herpesvirus infection	Qingfei Huoxue Decoction and Its Active Component Narirutin Alleviate LPS-Induced Acute Lung Injury by Regulating TLR4/NF-κB κ B Pathway Mediated Inflammation	Combined with Experiment	Database Only
IL6	Amygdalin	Hepatitis B	Qingfei Huoxue Decoction and Its Active Component Narirutin Alleviate LPS-Induced Acute Lung Injury by Regulating TLR4/NF-κB κ B Pathway Mediated Inflammation	Combined with Experiment	Database Only
IL1B	Paeoniflorin	AGE-RAGE signaling pathway	Qingfei Huoxue Decoction and Its Active Component Narirutin Alleviate LPS-Induced Acute Lung Injury by Regulating TLR4/NF-κB κ B Pathway Mediated Inflammation	Combined with Experiment	Database Only
TNF	Rutin	Chagas disease	Qingfei Huoxue Decoction and Its Active Component Narirutin Alleviate LPS-Induced Acute Lung Injury by Regulating TLR4/NF-κB κ B Pathway Mediated Inflammation	Combined with Experiment	Database Only
CXCL8	Luteoloside	Human cytomegalovirus infection	Qingfei Huoxue Decoction and Its Active Component Narirutin Alleviate LPS-Induced Acute Lung Injury by Regulating TLR4/NF-κB κ B Pathway Mediated Inflammation	Combined with Experiment	Database Only
FOS	Narirutin	Fluid shear stress and atherosclerosis	Qingfei Huoxue Decoction and Its Active Component Narirutin Alleviate LPS-Induced Acute Lung Injury by Regulating TLR4/NF-κB κ B Pathway Mediated Inflammation	Combined with Experiment	Database Only
AKT1	Hesperidin	Measles	Qingfei Huoxue Decoction and Its Active Component Narirutin Alleviate LPS-Induced Acute Lung Injury by Regulating TLR4/NF-κB κ B Pathway Mediated Inflammation	Combined with Experiment	Database Only
	Rosmarinic acid	Influenza A	Qingfei Huoxue Decoction and Its Active Component Narirutin Alleviate LPS-Induced Acute Lung Injury by Regulating TLR4/NF-κB κ B Pathway Mediated Inflammation	Combined with Experiment	Database Only
	Salvianolic acid B	Toll-like receptor signaling pathway	Qingfei Huoxue Decoction and Its Active Component Narirutin Alleviate LPS-Induced Acute Lung Injury by Regulating TLR4/NF-κB κ B Pathway Mediated Inflammation	Combined with Experiment	Database Only
	Baicalin	Yersinia infection	Qingfei Huoxue Decoction and Its Active Component Narirutin Alleviate LPS-Induced Acute Lung Injury by Regulating TLR4/NF-κB κ B Pathway Mediated Inflammation	Combined with Experiment	Database Only
	Salvianolic acid A	TNF signaling pathway	Qingfei Huoxue Decoction and Its Active Component Narirutin Alleviate LPS-Induced Acute Lung Injury by Regulating TLR4/NF-κB κ B Pathway Mediated Inflammation	Combined with Experiment	Database Only
	Oroxylin A-7-O-glucuronide	Epstein-Barr virus infection	Qingfei Huoxue Decoction and Its Active Component Narirutin Alleviate LPS-Induced Acute Lung Injury by Regulating TLR4/NF-κB κ B Pathway Mediated Inflammation	Combined with Experiment	Database Only
		Human T-cell leukemia virus 1 infection	Qingfei Huoxue Decoction and Its Active Component Narirutin Alleviate LPS-Induced Acute Lung Injury by Regulating TLR4/NF-κB κ B Pathway Mediated Inflammation	Combined with Experiment	Database Only
		Toxoplasmosis	Qingfei Huoxue Decoction and Its Active Component Narirutin Alleviate LPS-Induced Acute Lung Injury by Regulating TLR4/NF-κB κ B Pathway Mediated Inflammation	Combined with Experiment	Database Only
		Human immunodeficiency virus 1 infection	Qingfei Huoxue Decoction and Its Active Component Narirutin Alleviate LPS-Induced Acute Lung Injury by Regulating TLR4/NF-κB κ B Pathway Mediated Inflammation	Combined with Experiment	Database Only
		Proteoglycans in cancer	Qingfei Huoxue Decoction and Its Active Component Narirutin Alleviate LPS-Induced Acute Lung Injury by Regulating TLR4/NF-κB κ B Pathway Mediated Inflammation	Combined with Experiment	Database Only
		IL-17 signaling pathway	Qingfei Huoxue Decoction and Its Active Component Narirutin Alleviate LPS-Induced Acute Lung Injury by Regulating TLR4/NF-κB κ B Pathway Mediated Inflammation	Combined with Experiment	Database Only
		Pancreatic cancer	Qingfei Huoxue Decoction and Its Active Component Narirutin Alleviate LPS-Induced Acute Lung Injury by Regulating TLR4/NF-κB κ B Pathway Mediated Inflammation	Combined with Experiment	Database Only
IL6	quercetin	PI3K-Akt signaling pathway	Network Pharmacology-Based Strategy to Explore the Effect and Mechanism of Zhizhu Granule Improving Glucose-Lipid Metabolism in Rats with Metabolic Syndrome	Database Only	Database Only
AKT1	luteolin	Endocrine resistance	Network Pharmacology-Based Strategy to Explore the Effect and Mechanism of Zhizhu Granule Improving Glucose-Lipid Metabolism in Rats with Metabolic Syndrome	Database Only	Database Only
TNF	Naringenin	Relaxin signaling pathway	Network Pharmacology-Based Strategy to Explore the Effect and Mechanism of Zhizhu Granule Improving Glucose-Lipid Metabolism in Rats with Metabolic Syndrome	Database Only	Database Only
TP53		Non-alcoholic fatty liver disease	Network Pharmacology-Based Strategy to Explore the Effect and Mechanism of Zhizhu Granule Improving Glucose-Lipid Metabolism in Rats with Metabolic Syndrome	Database Only	Database Only
ESR1		Insulin resistance	Network Pharmacology-Based Strategy to Explore the Effect and Mechanism of Zhizhu Granule Improving Glucose-Lipid Metabolism in Rats with Metabolic Syndrome	Database Only	Database Only
VEGFA		Pancreatic cancer	Network Pharmacology-Based Strategy to Explore the Effect and Mechanism of Zhizhu Granule Improving Glucose-Lipid Metabolism in Rats with Metabolic Syndrome	Database Only	Database Only
PPARG		Glioma	Network Pharmacology-Based Strategy to Explore the Effect and Mechanism of Zhizhu Granule Improving Glucose-Lipid Metabolism in Rats with Metabolic Syndrome	Database Only	Database Only
IL1B		HIF-1 signaling pathway	Network Pharmacology-Based Strategy to Explore the Effect and Mechanism of Zhizhu Granule Improving Glucose-Lipid Metabolism in Rats with Metabolic Syndrome	Database Only	Database Only
CCL2		Hepatocellular carcinoma	Network Pharmacology-Based Strategy to Explore the Effect and Mechanism of Zhizhu Granule Improving Glucose-Lipid Metabolism in Rats with Metabolic Syndrome	Database Only	Database Only
EGFR		FoxO signaling pathway	Network Pharmacology-Based Strategy to Explore the Effect and Mechanism of Zhizhu Granule Improving Glucose-Lipid Metabolism in Rats with Metabolic Syndrome	Database Only	Database Only
		Malaria	Network Pharmacology-Based Strategy to Explore the Effect and Mechanism of Zhizhu Granule Improving Glucose-Lipid Metabolism in Rats with Metabolic Syndrome	Database Only	Database Only
		Cellular senescence	Network Pharmacology-Based Strategy to Explore the Effect and Mechanism of Zhizhu Granule Improving Glucose-Lipid Metabolism in Rats with Metabolic Syndrome	Database Only	Database Only
		Malaria	Network Pharmacology-Based Strategy to Explore the Effect and Mechanism of Zhizhu Granule Improving Glucose-Lipid Metabolism in Rats with Metabolic Syndrome	Database Only	Database Only
		Human cytomegalovirus infection	Network Pharmacology-Based Strategy to Explore the Effect and Mechanism of Zhizhu Granule Improving Glucose-Lipid Metabolism in Rats with Metabolic Syndrome	Database Only	Database Only
		Chemical carcinogenesis - reactive oxygen species	Network Pharmacology-Based Strategy to Explore the Effect and Mechanism of Zhizhu Granule Improving Glucose-Lipid Metabolism in Rats with Metabolic Syndrome	Database Only	Database Only
		Lipid and atherosclerosis	Network Pharmacology-Based Strategy to Explore the Effect and Mechanism of Zhizhu Granule Improving Glucose-Lipid Metabolism in Rats with Metabolic Syndrome	Database Only	Database Only
		Chemical carcinogenesis -- receptor activation	Network Pharmacology-Based Strategy to Explore the Effect and Mechanism of Zhizhu Granule Improving Glucose-Lipid Metabolism in Rats with Metabolic Syndrome	Database Only	Database Only
		Fluid shear stress and atherosclerosis	Network Pharmacology-Based Strategy to Explore the Effect and Mechanism of Zhizhu Granule Improving Glucose-Lipid Metabolism in Rats with Metabolic Syndrome	Database Only	Database Only
		Chagas disease	Network Pharmacology-Based Strategy to Explore the Effect and Mechanism of Zhizhu Granule Improving Glucose-Lipid Metabolism in Rats with Metabolic Syndrome	Database Only	Database Only
		Prostate cancer	Network Pharmacology-Based Strategy to Explore the Effect and Mechanism of Zhizhu Granule Improving Glucose-Lipid Metabolism in Rats with Metabolic Syndrome	Database Only	Database Only
		Proteoglycans in cancer	Network Pharmacology-Based Strategy to Explore the Effect and Mechanism of Zhizhu Granule Improving Glucose-Lipid Metabolism in Rats with Metabolic Syndrome	Database Only	Database Only
		Bladder cancer	Network Pharmacology-Based Strategy to Explore the Effect and Mechanism of Zhizhu Granule Improving Glucose-Lipid Metabolism in Rats with Metabolic Syndrome	Database Only	Database Only
		Pathways in cancer	Network Pharmacology-Based Strategy to Explore the Effect and Mechanism of Zhizhu Granule Improving Glucose-Lipid Metabolism in Rats with Metabolic Syndrome	Database Only	Database Only
		AGE-RAGE signaling pathway	Network Pharmacology-Based Strategy to Explore the Effect and Mechanism of Zhizhu Granule Improving Glucose-Lipid Metabolism in Rats with Metabolic Syndrome	Database Only	Database Only
no key	no key	Pathways in cancer	"Huanglianjiedu Decoction" Against Pancreatic Adenocarcinoma Proliferation of by Downregulating the PI3K/AKT/mTOR and MAPK/ERK1/2 Signaling Pathways	Combined with Experiment	Combined with Omics
		AGE-RAGE signaling pathway	"Huanglianjiedu Decoction" Against Pancreatic Adenocarcinoma Proliferation of by Downregulating the PI3K/AKT/mTOR and MAPK/ERK1/2 Signaling Pathways	Combined with Experiment	Combined with Omics
		IL-17 signaling pathway	"Huanglianjiedu Decoction" Against Pancreatic Adenocarcinoma Proliferation of by Downregulating the PI3K/AKT/mTOR and MAPK/ERK1/2 Signaling Pathways	Combined with Experiment	Combined with Omics
		Prostate cancer	"Huanglianjiedu Decoction" Against Pancreatic Adenocarcinoma Proliferation of by Downregulating the PI3K/AKT/mTOR and MAPK/ERK1/2 Signaling Pathways	Combined with Experiment	Combined with Omics
		Neuroactive ligand-receptor interaction	"Huanglianjiedu Decoction" Against Pancreatic Adenocarcinoma Proliferation of by Downregulating the PI3K/AKT/mTOR and MAPK/ERK1/2 Signaling Pathways	Combined with Experiment	Combined with Omics
		HIF-1 signaling pathway	"Huanglianjiedu Decoction" Against Pancreatic Adenocarcinoma Proliferation of by Downregulating the PI3K/AKT/mTOR and MAPK/ERK1/2 Signaling Pathways	Combined with Experiment	Combined with Omics
		MAPK signaling pathway	"Huanglianjiedu Decoction" Against Pancreatic Adenocarcinoma Proliferation of by Downregulating the PI3K/AKT/mTOR and MAPK/ERK1/2 Signaling Pathways	Combined with Experiment	Combined with Omics
		Platinum drug resistance	"Huanglianjiedu Decoction" Against Pancreatic Adenocarcinoma Proliferation of by Downregulating the PI3K/AKT/mTOR and MAPK/ERK1/2 Signaling Pathways	Combined with Experiment	Combined with Omics
		cAMP signaling pathway	"Huanglianjiedu Decoction" Against Pancreatic Adenocarcinoma Proliferation of by Downregulating the PI3K/AKT/mTOR and MAPK/ERK1/2 Signaling Pathways	Combined with Experiment	Combined with Omics
		Thyroid hormone signaling pathway	"Huanglianjiedu Decoction" Against Pancreatic Adenocarcinoma Proliferation of by Downregulating the PI3K/AKT/mTOR and MAPK/ERK1/2 Signaling Pathways	Combined with Experiment	Combined with Omics
		Insulin resistance	"Huanglianjiedu Decoction" Against Pancreatic Adenocarcinoma Proliferation of by Downregulating the PI3K/AKT/mTOR and MAPK/ERK1/2 Signaling Pathways	Combined with Experiment	Combined with Omics
		Serotonergic synapse	"Huanglianjiedu Decoction" Against Pancreatic Adenocarcinoma Proliferation of by Downregulating the PI3K/AKT/mTOR and MAPK/ERK1/2 Signaling Pathways	Combined with Experiment	Combined with Omics
		cGMP-PKG signaling pathway	"Huanglianjiedu Decoction" Against Pancreatic Adenocarcinoma Proliferation of by Downregulating the PI3K/AKT/mTOR and MAPK/ERK1/2 Signaling Pathways	Combined with Experiment	Combined with Omics
		Malaria	"Huanglianjiedu Decoction" Against Pancreatic Adenocarcinoma Proliferation of by Downregulating the PI3K/AKT/mTOR and MAPK/ERK1/2 Signaling Pathways	Combined with Experiment	Combined with Omics
		NF-kappa B signaling pathway	"Huanglianjiedu Decoction" Against Pancreatic Adenocarcinoma Proliferation of by Downregulating the PI3K/AKT/mTOR and MAPK/ERK1/2 Signaling Pathways	Combined with Experiment	Combined with Omics
		Transcriptional misregulation in cancer	"Huanglianjiedu Decoction" Against Pancreatic Adenocarcinoma Proliferation of by Downregulating the PI3K/AKT/mTOR and MAPK/ERK1/2 Signaling Pathways	Combined with Experiment	Combined with Omics
		Cholinergic synapse	"Huanglianjiedu Decoction" Against Pancreatic Adenocarcinoma Proliferation of by Downregulating the PI3K/AKT/mTOR and MAPK/ERK1/2 Signaling Pathways	Combined with Experiment	Combined with Omics
		Legionellosis	"Huanglianjiedu Decoction" Against Pancreatic Adenocarcinoma Proliferation of by Downregulating the PI3K/AKT/mTOR and MAPK/ERK1/2 Signaling Pathways	Combined with Experiment	Combined with Omics
		Chemical carcinogenesis	"Huanglianjiedu Decoction" Against Pancreatic Adenocarcinoma Proliferation of by Downregulating the PI3K/AKT/mTOR and MAPK/ERK1/2 Signaling Pathways	Combined with Experiment	Combined with Omics
		Retrograde endocannabinoid signaling	"Huanglianjiedu Decoction" Against Pancreatic Adenocarcinoma Proliferation of by Downregulating the PI3K/AKT/mTOR and MAPK/ERK1/2 Signaling Pathways	Combined with Experiment	Combined with Omics
Exclusion Criteria	Exclusion Criteria	Exclusion Criteria	Integrating Network Pharmacology and Molecular Docking Techniques to Uncover the Repurposing Mechanism of Budipine for Hypertensive Disease Treatment
CASP3	Specific component	Prostate cancer	Exploring the Mechanism of Cardiorenal Protection with Finerenone Based on Network Pharmacology	Specific component	Database Only
ALB		Endocrine resistance	Exploring the Mechanism of Cardiorenal Protection with Finerenone Based on Network Pharmacology	Specific component	Database Only
MMP9		Lipid and atherosclerosis	Exploring the Mechanism of Cardiorenal Protection with Finerenone Based on Network Pharmacology	Specific component	Database Only
EGFR		EGFR tyrosine kinase inhibitor resistance	Exploring the Mechanism of Cardiorenal Protection with Finerenone Based on Network Pharmacology	Specific component	Database Only
ANXA5		Proteoglycans in cancer	Exploring the Mechanism of Cardiorenal Protection with Finerenone Based on Network Pharmacology	Specific component	Database Only
IGF1		Fluid shear stress and atherosclerosis	Exploring the Mechanism of Cardiorenal Protection with Finerenone Based on Network Pharmacology	Specific component	Database Only
SRC		Chemical carcinogenesis -- receptor activation	Exploring the Mechanism of Cardiorenal Protection with Finerenone Based on Network Pharmacology	Specific component	Database Only
TNF		AGE-RAGE signaling pathway	Exploring the Mechanism of Cardiorenal Protection with Finerenone Based on Network Pharmacology	Specific component	Database Only
IL2		ErbB signaling pathway	Exploring the Mechanism of Cardiorenal Protection with Finerenone Based on Network Pharmacology	Specific component	Database Only
PPARG		Colorectal cancer	Exploring the Mechanism of Cardiorenal Protection with Finerenone Based on Network Pharmacology	Specific component	Database Only
		Prolactin signaling pathway	Exploring the Mechanism of Cardiorenal Protection with Finerenone Based on Network Pharmacology	Specific component	Database Only
		Relaxin signaling pathway	Exploring the Mechanism of Cardiorenal Protection with Finerenone Based on Network Pharmacology	Specific component	Database Only
		Hepatitis B	Exploring the Mechanism of Cardiorenal Protection with Finerenone Based on Network Pharmacology	Specific component	Database Only
		Chagas disease	Exploring the Mechanism of Cardiorenal Protection with Finerenone Based on Network Pharmacology	Specific component	Database Only
		Diabetic cardiomyopathy	Exploring the Mechanism of Cardiorenal Protection with Finerenone Based on Network Pharmacology	Specific component	Database Only
		FoxO signaling pathway	Exploring the Mechanism of Cardiorenal Protection with Finerenone Based on Network Pharmacology	Specific component	Database Only
		TNF signaling pathway	Exploring the Mechanism of Cardiorenal Protection with Finerenone Based on Network Pharmacology	Specific component	Database Only
		Shigellosis	Exploring the Mechanism of Cardiorenal Protection with Finerenone Based on Network Pharmacology	Specific component	Database Only
		Platinum drug resistance	Exploring the Mechanism of Cardiorenal Protection with Finerenone Based on Network Pharmacology	Specific component	Database Only
		Estrogen signaling pathway	Exploring the Mechanism of Cardiorenal Protection with Finerenone Based on Network Pharmacology	Specific component	Database Only
no key	no key	no key	Shenfu Injection Mediated NLRP3/Caspase 1 Through (R)-Norcoclaurinee Alleviates Sepsis-Induced Cognitive Dysfunction	Database Only	Database Only
Exclusion Criteria	Exclusion Criteria	Exclusion Criteria	Drug repurposing and personalized treatment strategies for bipolar disorder using transcriptomics: an exploratory study
AKT1	quercetin	Pathways in cancer	Network Pharmacology and Experimental Verification: SanQi-DanShen Treats Coronary Heart Disease by Inhibiting the PI3K/AKT Signaling Pathway	Database Only	Database Only
TNF	luteolin	AGE-RAGE signaling pathway	Network Pharmacology and Experimental Verification: SanQi-DanShen Treats Coronary Heart Disease by Inhibiting the PI3K/AKT Signaling Pathway	Database Only	Database Only
TP53	Tanshinone iia	Lipid and atherosclerosis	Network Pharmacology and Experimental Verification: SanQi-DanShen Treats Coronary Heart Disease by Inhibiting the PI3K/AKT Signaling Pathway	Database Only	Database Only
IL6	Beta-sitosterol	Chemical carcinogenesis -- receptor activation	Network Pharmacology and Experimental Verification: SanQi-DanShen Treats Coronary Heart Disease by Inhibiting the PI3K/AKT Signaling Pathway	Database Only	Database Only
VEGFA	(E)-3-[2-(3,4-dihydroxyphenyl)-7-hydroxy-benzofuran-4-yl]acrylic acid	PI3K-Akt signaling pathway	Network Pharmacology and Experimental Verification: SanQi-DanShen Treats Coronary Heart Disease by Inhibiting the PI3K/AKT Signaling Pathway	Database Only	Database Only
	Dihydrotanshinlactone	Thyroid hormone signaling pathway	Network Pharmacology and Experimental Verification: SanQi-DanShen Treats Coronary Heart Disease by Inhibiting the PI3K/AKT Signaling Pathway	Database Only	Database Only
	Cryptotanshinone	Relaxin signaling pathway	Network Pharmacology and Experimental Verification: SanQi-DanShen Treats Coronary Heart Disease by Inhibiting the PI3K/AKT Signaling Pathway	Database Only	Database Only
	Salviolone	Platinum drug resistance	Network Pharmacology and Experimental Verification: SanQi-DanShen Treats Coronary Heart Disease by Inhibiting the PI3K/AKT Signaling Pathway	Database Only	Database Only
	2-isopropyl-8-methylphenanthrene-3,4-dione	FoxO signaling pathway	Network Pharmacology and Experimental Verification: SanQi-DanShen Treats Coronary Heart Disease by Inhibiting the PI3K/AKT Signaling Pathway	Database Only	Database Only
	Miltionone I	Transcriptional misregulation in cancer	Network Pharmacology and Experimental Verification: SanQi-DanShen Treats Coronary Heart Disease by Inhibiting the PI3K/AKT Signaling Pathway	Database Only	Database Only
		Calcium signaling pathway	Network Pharmacology and Experimental Verification: SanQi-DanShen Treats Coronary Heart Disease by Inhibiting the PI3K/AKT Signaling Pathway	Database Only	Database Only
		Malaria	Network Pharmacology and Experimental Verification: SanQi-DanShen Treats Coronary Heart Disease by Inhibiting the PI3K/AKT Signaling Pathway	Database Only	Database Only
		Neuroactive ligand-receptor interaction	Network Pharmacology and Experimental Verification: SanQi-DanShen Treats Coronary Heart Disease by Inhibiting the PI3K/AKT Signaling Pathway	Database Only	Database Only
		cGMP-PKG signaling pathway	Network Pharmacology and Experimental Verification: SanQi-DanShen Treats Coronary Heart Disease by Inhibiting the PI3K/AKT Signaling Pathway	Database Only	Database Only
		Estrogen signaling pathway	Network Pharmacology and Experimental Verification: SanQi-DanShen Treats Coronary Heart Disease by Inhibiting the PI3K/AKT Signaling Pathway	Database Only	Database Only
		Chemokine signaling pathway	Network Pharmacology and Experimental Verification: SanQi-DanShen Treats Coronary Heart Disease by Inhibiting the PI3K/AKT Signaling Pathway	Database Only	Database Only
		Serotonergic synapse	Network Pharmacology and Experimental Verification: SanQi-DanShen Treats Coronary Heart Disease by Inhibiting the PI3K/AKT Signaling Pathway	Database Only	Database Only
		Cholinergic synapse	Network Pharmacology and Experimental Verification: SanQi-DanShen Treats Coronary Heart Disease by Inhibiting the PI3K/AKT Signaling Pathway	Database Only	Database Only
		Thyroid cancer	Network Pharmacology and Experimental Verification: SanQi-DanShen Treats Coronary Heart Disease by Inhibiting the PI3K/AKT Signaling Pathway	Database Only	Database Only
		Chemical carcinogenesis - DNA adducts	Network Pharmacology and Experimental Verification: SanQi-DanShen Treats Coronary Heart Disease by Inhibiting the PI3K/AKT Signaling Pathway	Database Only	Database Only
TP53	no key	no key	Identification of molecular targets and underlying mechanisms of Fuzheng Shengbai Decoction against colon cancer based on network pharmacology	Database Only	Combined with Omics
MYC			Identification of molecular targets and underlying mechanisms of Fuzheng Shengbai Decoction against colon cancer based on network pharmacology	Database Only	Combined with Omics
VEGFA			Identification of molecular targets and underlying mechanisms of Fuzheng Shengbai Decoction against colon cancer based on network pharmacology	Database Only	Combined with Omics
CCND1			Identification of molecular targets and underlying mechanisms of Fuzheng Shengbai Decoction against colon cancer based on network pharmacology	Database Only	Combined with Omics
IL1B			Identification of molecular targets and underlying mechanisms of Fuzheng Shengbai Decoction against colon cancer based on network pharmacology	Database Only	Combined with Omics
CDK1	baicalein	PI3K-Akt signaling pathway	Mechanisms Underlying the Therapeutic Effects of Banzhilian-Baihuasheshecao for Treating Pancreatic Ductal Adenocarcinoma Based on Bioinformatics Strategy	Database Only	Combined with Omics
MYC	quercetin	Focal adhesion	Mechanisms Underlying the Therapeutic Effects of Banzhilian-Baihuasheshecao for Treating Pancreatic Ductal Adenocarcinoma Based on Bioinformatics Strategy	Database Only	Combined with Omics
CCNB1	luteolin	ECM-receptor interaction	Mechanisms Underlying the Therapeutic Effects of Banzhilian-Baihuasheshecao for Treating Pancreatic Ductal Adenocarcinoma Based on Bioinformatics Strategy	Database Only	Combined with Omics
TOP2A		Human papillomavirus infection	Mechanisms Underlying the Therapeutic Effects of Banzhilian-Baihuasheshecao for Treating Pancreatic Ductal Adenocarcinoma Based on Bioinformatics Strategy	Database Only	Combined with Omics
CLDN4		Cell cycle	Mechanisms Underlying the Therapeutic Effects of Banzhilian-Baihuasheshecao for Treating Pancreatic Ductal Adenocarcinoma Based on Bioinformatics Strategy	Database Only	Combined with Omics
NUF2		Small cell lung cancer	Mechanisms Underlying the Therapeutic Effects of Banzhilian-Baihuasheshecao for Treating Pancreatic Ductal Adenocarcinoma Based on Bioinformatics Strategy	Database Only	Combined with Omics
MET		Regulation of actin cytoskeleton	Mechanisms Underlying the Therapeutic Effects of Banzhilian-Baihuasheshecao for Treating Pancreatic Ductal Adenocarcinoma Based on Bioinformatics Strategy	Database Only	Combined with Omics
		Retinol metabolism	Mechanisms Underlying the Therapeutic Effects of Banzhilian-Baihuasheshecao for Treating Pancreatic Ductal Adenocarcinoma Based on Bioinformatics Strategy	Database Only	Combined with Omics
		p53 signaling pathway	Mechanisms Underlying the Therapeutic Effects of Banzhilian-Baihuasheshecao for Treating Pancreatic Ductal Adenocarcinoma Based on Bioinformatics Strategy	Database Only	Combined with Omics
		Arrhythmogenic right ventricular cardiomyopathy	Mechanisms Underlying the Therapeutic Effects of Banzhilian-Baihuasheshecao for Treating Pancreatic Ductal Adenocarcinoma Based on Bioinformatics Strategy	Database Only	Combined with Omics
		Hypertrophic cardiomyopathy	Mechanisms Underlying the Therapeutic Effects of Banzhilian-Baihuasheshecao for Treating Pancreatic Ductal Adenocarcinoma Based on Bioinformatics Strategy	Database Only	Combined with Omics
		Dilated cardiomyopathy	Mechanisms Underlying the Therapeutic Effects of Banzhilian-Baihuasheshecao for Treating Pancreatic Ductal Adenocarcinoma Based on Bioinformatics Strategy	Database Only	Combined with Omics
		Mucin type O-glycan biosynthesis	Mechanisms Underlying the Therapeutic Effects of Banzhilian-Baihuasheshecao for Treating Pancreatic Ductal Adenocarcinoma Based on Bioinformatics Strategy	Database Only	Combined with Omics
		Central carbon metabolism in cancer	Mechanisms Underlying the Therapeutic Effects of Banzhilian-Baihuasheshecao for Treating Pancreatic Ductal Adenocarcinoma Based on Bioinformatics Strategy	Database Only	Combined with Omics
		Bile secretion	Mechanisms Underlying the Therapeutic Effects of Banzhilian-Baihuasheshecao for Treating Pancreatic Ductal Adenocarcinoma Based on Bioinformatics Strategy	Database Only	Combined with Omics
		Progesterone-mediated oocyte maturation	Mechanisms Underlying the Therapeutic Effects of Banzhilian-Baihuasheshecao for Treating Pancreatic Ductal Adenocarcinoma Based on Bioinformatics Strategy	Database Only	Combined with Omics
		Amoebiasis	Mechanisms Underlying the Therapeutic Effects of Banzhilian-Baihuasheshecao for Treating Pancreatic Ductal Adenocarcinoma Based on Bioinformatics Strategy	Database Only	Combined with Omics
		Glycosphingolipid biosynthesis - lacto and neolacto series	Mechanisms Underlying the Therapeutic Effects of Banzhilian-Baihuasheshecao for Treating Pancreatic Ductal Adenocarcinoma Based on Bioinformatics Strategy	Database Only	Combined with Omics
		Glycosphingolipid biosynthesis - globo and isoglobo series	Mechanisms Underlying the Therapeutic Effects of Banzhilian-Baihuasheshecao for Treating Pancreatic Ductal Adenocarcinoma Based on Bioinformatics Strategy	Database Only	Combined with Omics
		Steroid biosynthesis	Mechanisms Underlying the Therapeutic Effects of Banzhilian-Baihuasheshecao for Treating Pancreatic Ductal Adenocarcinoma Based on Bioinformatics Strategy	Database Only	Combined with Omics
TP53	no key	Pathways in cancer	Clinical Efficacy and Mechanistic Insights of Anshen Dingzhi Prescription on Breast Cancer-Related PTSD Through Network Pharmacology and Molecular Docking	Database Only	Database Only
AKT1		lipid and atherosclerosis	Clinical Efficacy and Mechanistic Insights of Anshen Dingzhi Prescription on Breast Cancer-Related PTSD Through Network Pharmacology and Molecular Docking	Database Only	Database Only
IL6		Fluid shear stress and atherosclerosis	Clinical Efficacy and Mechanistic Insights of Anshen Dingzhi Prescription on Breast Cancer-Related PTSD Through Network Pharmacology and Molecular Docking	Database Only	Database Only
TNF		Chemical carcinogenesis -- receptor activation	Clinical Efficacy and Mechanistic Insights of Anshen Dingzhi Prescription on Breast Cancer-Related PTSD Through Network Pharmacology and Molecular Docking	Database Only	Database Only
INS		Prostate cancer	Clinical Efficacy and Mechanistic Insights of Anshen Dingzhi Prescription on Breast Cancer-Related PTSD Through Network Pharmacology and Molecular Docking	Database Only	Database Only
CTNNB1		protein glycan in tumors	Clinical Efficacy and Mechanistic Insights of Anshen Dingzhi Prescription on Breast Cancer-Related PTSD Through Network Pharmacology and Molecular Docking	Database Only	Database Only
ESR1		MAPK signaling pathway	Clinical Efficacy and Mechanistic Insights of Anshen Dingzhi Prescription on Breast Cancer-Related PTSD Through Network Pharmacology and Molecular Docking	Database Only	Database Only
JUN		Th17 cell differentiation	Clinical Efficacy and Mechanistic Insights of Anshen Dingzhi Prescription on Breast Cancer-Related PTSD Through Network Pharmacology and Molecular Docking	Database Only	Database Only
IL1B		longevity regulating pathway	Clinical Efficacy and Mechanistic Insights of Anshen Dingzhi Prescription on Breast Cancer-Related PTSD Through Network Pharmacology and Molecular Docking	Database Only	Database Only
BCL2		malaria	Clinical Efficacy and Mechanistic Insights of Anshen Dingzhi Prescription on Breast Cancer-Related PTSD Through Network Pharmacology and Molecular Docking	Database Only	Database Only
CXCL10	no key	Pancreatic secretion	Combining Metagenomics, Network Pharmacology and RNA-Seq Strategies to Reveal the Therapeutic Effects and Mechanisms of Qingchang Wenzhong Decoction on Inflammatory Bowel Disease in Mice	Database Only	Database Only
CXCL8		Protein digestion and absorption	Combining Metagenomics, Network Pharmacology and RNA-Seq Strategies to Reveal the Therapeutic Effects and Mechanisms of Qingchang Wenzhong Decoction on Inflammatory Bowel Disease in Mice	Database Only	Database Only
RELA		Vascular smooth muscle contraction	Combining Metagenomics, Network Pharmacology and RNA-Seq Strategies to Reveal the Therapeutic Effects and Mechanisms of Qingchang Wenzhong Decoction on Inflammatory Bowel Disease in Mice	Database Only	Database Only
EGF		Rho signaling pathway	Combining Metagenomics, Network Pharmacology and RNA-Seq Strategies to Reveal the Therapeutic Effects and Mechanisms of Qingchang Wenzhong Decoction on Inflammatory Bowel Disease in Mice	Database Only	Database Only
PTGS2		TNF signaling pathway	Combining Metagenomics, Network Pharmacology and RNA-Seq Strategies to Reveal the Therapeutic Effects and Mechanisms of Qingchang Wenzhong Decoction on Inflammatory Bowel Disease in Mice	Database Only	Database Only
CCL5		Alanine and aspartate metabolism	Combining Metagenomics, Network Pharmacology and RNA-Seq Strategies to Reveal the Therapeutic Effects and Mechanisms of Qingchang Wenzhong Decoction on Inflammatory Bowel Disease in Mice	Database Only	Database Only
CXCL2		Protein processing in endoplasmic reticulum	Combining Metagenomics, Network Pharmacology and RNA-Seq Strategies to Reveal the Therapeutic Effects and Mechanisms of Qingchang Wenzhong Decoction on Inflammatory Bowel Disease in Mice	Database Only	Database Only
CAMP		Chemokine signaling pathway	Combining Metagenomics, Network Pharmacology and RNA-Seq Strategies to Reveal the Therapeutic Effects and Mechanisms of Qingchang Wenzhong Decoction on Inflammatory Bowel Disease in Mice	Database Only	Database Only
IL4		Pentose phosphate pathway	Combining Metagenomics, Network Pharmacology and RNA-Seq Strategies to Reveal the Therapeutic Effects and Mechanisms of Qingchang Wenzhong Decoction on Inflammatory Bowel Disease in Mice	Database Only	Database Only
IFNG		Protein metabolism	Combining Metagenomics, Network Pharmacology and RNA-Seq Strategies to Reveal the Therapeutic Effects and Mechanisms of Qingchang Wenzhong Decoction on Inflammatory Bowel Disease in Mice	Database Only	Database Only
IL1B		ECM-receptor interaction	Combining Metagenomics, Network Pharmacology and RNA-Seq Strategies to Reveal the Therapeutic Effects and Mechanisms of Qingchang Wenzhong Decoction on Inflammatory Bowel Disease in Mice	Database Only	Database Only
PAMPS		Inflammatory mediator regulation of TRP channels	Combining Metagenomics, Network Pharmacology and RNA-Seq Strategies to Reveal the Therapeutic Effects and Mechanisms of Qingchang Wenzhong Decoction on Inflammatory Bowel Disease in Mice	Database Only	Database Only
MARK		Hypertrophic cardiomyopathy	Combining Metagenomics, Network Pharmacology and RNA-Seq Strategies to Reveal the Therapeutic Effects and Mechanisms of Qingchang Wenzhong Decoction on Inflammatory Bowel Disease in Mice	Database Only	Database Only
VEGFA		Ether lipid metabolism	Combining Metagenomics, Network Pharmacology and RNA-Seq Strategies to Reveal the Therapeutic Effects and Mechanisms of Qingchang Wenzhong Decoction on Inflammatory Bowel Disease in Mice	Database Only	Database Only
TNF		Sulfonylurea	Combining Metagenomics, Network Pharmacology and RNA-Seq Strategies to Reveal the Therapeutic Effects and Mechanisms of Qingchang Wenzhong Decoction on Inflammatory Bowel Disease in Mice	Database Only	Database Only
IL1A		Semaphorin signaling pathway	Combining Metagenomics, Network Pharmacology and RNA-Seq Strategies to Reveal the Therapeutic Effects and Mechanisms of Qingchang Wenzhong Decoction on Inflammatory Bowel Disease in Mice	Database Only	Database Only
CXCL1		Viral protein interaction with cytokine and cytokine receptor	Combining Metagenomics, Network Pharmacology and RNA-Seq Strategies to Reveal the Therapeutic Effects and Mechanisms of Qingchang Wenzhong Decoction on Inflammatory Bowel Disease in Mice	Database Only	Database Only
EGFR		Circadian rhythm	Combining Metagenomics, Network Pharmacology and RNA-Seq Strategies to Reveal the Therapeutic Effects and Mechanisms of Qingchang Wenzhong Decoction on Inflammatory Bowel Disease in Mice	Database Only	Database Only
MYC		Long-term depression	Combining Metagenomics, Network Pharmacology and RNA-Seq Strategies to Reveal the Therapeutic Effects and Mechanisms of Qingchang Wenzhong Decoction on Inflammatory Bowel Disease in Mice	Database Only	Database Only
IL10		Glycerophospholipid metabolism	Combining Metagenomics, Network Pharmacology and RNA-Seq Strategies to Reveal the Therapeutic Effects and Mechanisms of Qingchang Wenzhong Decoction on Inflammatory Bowel Disease in Mice	Database Only	Database Only
STAT1		Lipid raft signaling in T cells	Combining Metagenomics, Network Pharmacology and RNA-Seq Strategies to Reveal the Therapeutic Effects and Mechanisms of Qingchang Wenzhong Decoction on Inflammatory Bowel Disease in Mice	Database Only	Database Only
HIF1A		Cholesterol metabolism	Combining Metagenomics, Network Pharmacology and RNA-Seq Strategies to Reveal the Therapeutic Effects and Mechanisms of Qingchang Wenzhong Decoction on Inflammatory Bowel Disease in Mice	Database Only	Database Only
STAT3		Growth hormone synthesis, secretion and action	Combining Metagenomics, Network Pharmacology and RNA-Seq Strategies to Reveal the Therapeutic Effects and Mechanisms of Qingchang Wenzhong Decoction on Inflammatory Bowel Disease in Mice	Database Only	Database Only
AKT1		DNA replication	Combining Metagenomics, Network Pharmacology and RNA-Seq Strategies to Reveal the Therapeutic Effects and Mechanisms of Qingchang Wenzhong Decoction on Inflammatory Bowel Disease in Mice	Database Only	Database Only
CASP3		Hematopoietic cell lineage	Combining Metagenomics, Network Pharmacology and RNA-Seq Strategies to Reveal the Therapeutic Effects and Mechanisms of Qingchang Wenzhong Decoction on Inflammatory Bowel Disease in Mice	Database Only	Database Only
		Carbohydrate digestion and absorption	Combining Metagenomics, Network Pharmacology and RNA-Seq Strategies to Reveal the Therapeutic Effects and Mechanisms of Qingchang Wenzhong Decoction on Inflammatory Bowel Disease in Mice	Database Only	Database Only
		Degradative processes	Combining Metagenomics, Network Pharmacology and RNA-Seq Strategies to Reveal the Therapeutic Effects and Mechanisms of Qingchang Wenzhong Decoction on Inflammatory Bowel Disease in Mice	Database Only	Database Only
		Urothelial carcinoma	Combining Metagenomics, Network Pharmacology and RNA-Seq Strategies to Reveal the Therapeutic Effects and Mechanisms of Qingchang Wenzhong Decoction on Inflammatory Bowel Disease in Mice	Database Only	Database Only
		Synaptic vesicle cycle	Combining Metagenomics, Network Pharmacology and RNA-Seq Strategies to Reveal the Therapeutic Effects and Mechanisms of Qingchang Wenzhong Decoction on Inflammatory Bowel Disease in Mice	Database Only	Database Only
30	Specific component	HIF-1 signaling pathway	Ferulic Acid Methyl Ester Attenuates Cerebral Ischemia-Reperfusion Injury in Rats by Modulating PI3K/HIF-1α/VEGF Signaling Pathway	Specific component	Combined with Omics
		Toxoplasmosis	Ferulic Acid Methyl Ester Attenuates Cerebral Ischemia-Reperfusion Injury in Rats by Modulating PI3K/HIF-1α/VEGF Signaling Pathway	Specific component	Combined with Omics
		Electronic synaptic transmission	Ferulic Acid Methyl Ester Attenuates Cerebral Ischemia-Reperfusion Injury in Rats by Modulating PI3K/HIF-1α/VEGF Signaling Pathway	Specific component	Combined with Omics
		AGE-RAGE signaling pathway	Ferulic Acid Methyl Ester Attenuates Cerebral Ischemia-Reperfusion Injury in Rats by Modulating PI3K/HIF-1α/VEGF Signaling Pathway	Specific component	Combined with Omics
		Lipid and atherosclerosis	Ferulic Acid Methyl Ester Attenuates Cerebral Ischemia-Reperfusion Injury in Rats by Modulating PI3K/HIF-1α/VEGF Signaling Pathway	Specific component	Combined with Omics
		Kaposi sarcoma-associated herpesvirus infection	Ferulic Acid Methyl Ester Attenuates Cerebral Ischemia-Reperfusion Injury in Rats by Modulating PI3K/HIF-1α/VEGF Signaling Pathway	Specific component	Combined with Omics
		Proteoglycans in cancer	Ferulic Acid Methyl Ester Attenuates Cerebral Ischemia-Reperfusion Injury in Rats by Modulating PI3K/HIF-1α/VEGF Signaling Pathway	Specific component	Combined with Omics
		TNF signaling pathway	Ferulic Acid Methyl Ester Attenuates Cerebral Ischemia-Reperfusion Injury in Rats by Modulating PI3K/HIF-1α/VEGF Signaling Pathway	Specific component	Combined with Omics
		Human cytomegalovirus infection	Ferulic Acid Methyl Ester Attenuates Cerebral Ischemia-Reperfusion Injury in Rats by Modulating PI3K/HIF-1α/VEGF Signaling Pathway	Specific component	Combined with Omics
		Alzheimer disease	Ferulic Acid Methyl Ester Attenuates Cerebral Ischemia-Reperfusion Injury in Rats by Modulating PI3K/HIF-1α/VEGF Signaling Pathway	Specific component	Combined with Omics
		Apoptosis pathway	Ferulic Acid Methyl Ester Attenuates Cerebral Ischemia-Reperfusion Injury in Rats by Modulating PI3K/HIF-1α/VEGF Signaling Pathway	Specific component	Combined with Omics
		PD-L1 expression and PD-1 checkpoint pathway in cancer	Ferulic Acid Methyl Ester Attenuates Cerebral Ischemia-Reperfusion Injury in Rats by Modulating PI3K/HIF-1α/VEGF Signaling Pathway	Specific component	Combined with Omics
		Fluid shear stress and atherosclerosis	Ferulic Acid Methyl Ester Attenuates Cerebral Ischemia-Reperfusion Injury in Rats by Modulating PI3K/HIF-1α/VEGF Signaling Pathway	Specific component	Combined with Omics
		Chagas disease	Ferulic Acid Methyl Ester Attenuates Cerebral Ischemia-Reperfusion Injury in Rats by Modulating PI3K/HIF-1α/VEGF Signaling Pathway	Specific component	Combined with Omics
		Arachidonic acid metabolism	Ferulic Acid Methyl Ester Attenuates Cerebral Ischemia-Reperfusion Injury in Rats by Modulating PI3K/HIF-1α/VEGF Signaling Pathway	Specific component	Combined with Omics
		Hepatitis B	Ferulic Acid Methyl Ester Attenuates Cerebral Ischemia-Reperfusion Injury in Rats by Modulating PI3K/HIF-1α/VEGF Signaling Pathway	Specific component	Combined with Omics
		Insulin resistance	Ferulic Acid Methyl Ester Attenuates Cerebral Ischemia-Reperfusion Injury in Rats by Modulating PI3K/HIF-1α/VEGF Signaling Pathway	Specific component	Combined with Omics
		Acute myeloid leukemia	Ferulic Acid Methyl Ester Attenuates Cerebral Ischemia-Reperfusion Injury in Rats by Modulating PI3K/HIF-1α/VEGF Signaling Pathway	Specific component	Combined with Omics
		MicroRNAs in cancer	Ferulic Acid Methyl Ester Attenuates Cerebral Ischemia-Reperfusion Injury in Rats by Modulating PI3K/HIF-1α/VEGF Signaling Pathway	Specific component	Combined with Omics
		Sphingolipid signaling pathway	Ferulic Acid Methyl Ester Attenuates Cerebral Ischemia-Reperfusion Injury in Rats by Modulating PI3K/HIF-1α/VEGF Signaling Pathway	Specific component	Combined with Omics
AKT1	quercetin	Pathways in cancer	Sini San ameliorates lipid metabolism in hyperprolactinemia rat with liver-depression	Database Only	Database Only
IL6	kaempferol	AGE-RAGE signaling pathway	Sini San ameliorates lipid metabolism in hyperprolactinemia rat with liver-depression	Database Only	Database Only
TNF	Beta-sitosterol	IL-17 signaling pathway	Sini San ameliorates lipid metabolism in hyperprolactinemia rat with liver-depression	Database Only	Database Only
	naringenin	Prostate cancer	Sini San ameliorates lipid metabolism in hyperprolactinemia rat with liver-depression	Database Only	Database Only
	luteolin	Neuroactive ligand-receptor interaction	Sini San ameliorates lipid metabolism in hyperprolactinemia rat with liver-depression	Database Only	Database Only
		HIF-1 signaling pathway	Sini San ameliorates lipid metabolism in hyperprolactinemia rat with liver-depression	Database Only	Database Only
		MAPK signaling pathway	Sini San ameliorates lipid metabolism in hyperprolactinemia rat with liver-depression	Database Only	Database Only
		Platinum drug resistance	Sini San ameliorates lipid metabolism in hyperprolactinemia rat with liver-depression	Database Only	Database Only
		cAMP signaling pathway	Sini San ameliorates lipid metabolism in hyperprolactinemia rat with liver-depression	Database Only	Database Only
		Thyroid hormone signaling pathway	Sini San ameliorates lipid metabolism in hyperprolactinemia rat with liver-depression	Database Only	Database Only
		Insulin resistance	Sini San ameliorates lipid metabolism in hyperprolactinemia rat with liver-depression	Database Only	Database Only
		Serotonergic synapse	Sini San ameliorates lipid metabolism in hyperprolactinemia rat with liver-depression	Database Only	Database Only
		cGMP-PKG signaling pathway	Sini San ameliorates lipid metabolism in hyperprolactinemia rat with liver-depression	Database Only	Database Only
		Malaria	Sini San ameliorates lipid metabolism in hyperprolactinemia rat with liver-depression	Database Only	Database Only
		NF-kappa B signaling pathway	Sini San ameliorates lipid metabolism in hyperprolactinemia rat with liver-depression	Database Only	Database Only
		Transcriptional misregulation in cancer	Sini San ameliorates lipid metabolism in hyperprolactinemia rat with liver-depression	Database Only	Database Only
		Cholinergic synapse	Sini San ameliorates lipid metabolism in hyperprolactinemia rat with liver-depression	Database Only	Database Only
		Legionellosis	Sini San ameliorates lipid metabolism in hyperprolactinemia rat with liver-depression	Database Only	Database Only
		Chemical carcinogenesis	Sini San ameliorates lipid metabolism in hyperprolactinemia rat with liver-depression	Database Only	Database Only
		Retrograde endocannabinoid signaling	Sini San ameliorates lipid metabolism in hyperprolactinemia rat with liver-depression	Database Only	Database Only
AKT1	Specific component	Diabetic cardiomyopathy	Unveiling the Renoprotective Mechanisms of Schisandrin B in Ischemia-Reperfusion Injury Through Transcriptomic and Pharmacological Analysis	Specific component	Combined with Omics
ALB		Rap1 signaling pathway	Unveiling the Renoprotective Mechanisms of Schisandrin B in Ischemia-Reperfusion Injury Through Transcriptomic and Pharmacological Analysis	Specific component	Combined with Omics
ACE		PI3K-Akt signaling pathway	Unveiling the Renoprotective Mechanisms of Schisandrin B in Ischemia-Reperfusion Injury Through Transcriptomic and Pharmacological Analysis	Specific component	Combined with Omics
CCL5		Acute myeloid leukemia	Unveiling the Renoprotective Mechanisms of Schisandrin B in Ischemia-Reperfusion Injury Through Transcriptomic and Pharmacological Analysis	Specific component	Combined with Omics
		AGE-RAGE signaling pathway	Unveiling the Renoprotective Mechanisms of Schisandrin B in Ischemia-Reperfusion Injury Through Transcriptomic and Pharmacological Analysis	Specific component	Combined with Omics
		Chagas disease	Unveiling the Renoprotective Mechanisms of Schisandrin B in Ischemia-Reperfusion Injury Through Transcriptomic and Pharmacological Analysis	Specific component	Combined with Omics
		Serotonergic synapse	Unveiling the Renoprotective Mechanisms of Schisandrin B in Ischemia-Reperfusion Injury Through Transcriptomic and Pharmacological Analysis	Specific component	Combined with Omics
		Platelet activation	Unveiling the Renoprotective Mechanisms of Schisandrin B in Ischemia-Reperfusion Injury Through Transcriptomic and Pharmacological Analysis	Specific component	Combined with Omics
		Relaxin signaling pathway	Unveiling the Renoprotective Mechanisms of Schisandrin B in Ischemia-Reperfusion Injury Through Transcriptomic and Pharmacological Analysis	Specific component	Combined with Omics
		Dopaminergic synapse	Unveiling the Renoprotective Mechanisms of Schisandrin B in Ischemia-Reperfusion Injury Through Transcriptomic and Pharmacological Analysis	Specific component	Combined with Omics
		Alcoholism	Unveiling the Renoprotective Mechanisms of Schisandrin B in Ischemia-Reperfusion Injury Through Transcriptomic and Pharmacological Analysis	Specific component	Combined with Omics
		Chemical carcinogenesis -- receptor activation	Unveiling the Renoprotective Mechanisms of Schisandrin B in Ischemia-Reperfusion Injury Through Transcriptomic and Pharmacological Analysis	Specific component	Combined with Omics
		cAMP signaling pathway	Unveiling the Renoprotective Mechanisms of Schisandrin B in Ischemia-Reperfusion Injury Through Transcriptomic and Pharmacological Analysis	Specific component	Combined with Omics
		Ras signaling pathway	Unveiling the Renoprotective Mechanisms of Schisandrin B in Ischemia-Reperfusion Injury Through Transcriptomic and Pharmacological Analysis	Specific component	Combined with Omics
		Parkinson disease	Unveiling the Renoprotective Mechanisms of Schisandrin B in Ischemia-Reperfusion Injury Through Transcriptomic and Pharmacological Analysis	Specific component	Combined with Omics
		Phenylalanine metabolism	Unveiling the Renoprotective Mechanisms of Schisandrin B in Ischemia-Reperfusion Injury Through Transcriptomic and Pharmacological Analysis	Specific component	Combined with Omics
		Histidine metabolism	Unveiling the Renoprotective Mechanisms of Schisandrin B in Ischemia-Reperfusion Injury Through Transcriptomic and Pharmacological Analysis	Specific component	Combined with Omics
		Tryptophan metabolism	Unveiling the Renoprotective Mechanisms of Schisandrin B in Ischemia-Reperfusion Injury Through Transcriptomic and Pharmacological Analysis	Specific component	Combined with Omics
		Glycine, serine and threonine metabolism	Unveiling the Renoprotective Mechanisms of Schisandrin B in Ischemia-Reperfusion Injury Through Transcriptomic and Pharmacological Analysis	Specific component	Combined with Omics
		Tyrosine metabolism	Unveiling the Renoprotective Mechanisms of Schisandrin B in Ischemia-Reperfusion Injury Through Transcriptomic and Pharmacological Analysis	Specific component	Combined with Omics
		Cocaine addiction	Unveiling the Renoprotective Mechanisms of Schisandrin B in Ischemia-Reperfusion Injury Through Transcriptomic and Pharmacological Analysis	Specific component	Combined with Omics
		Arginine and proline metabolism	Unveiling the Renoprotective Mechanisms of Schisandrin B in Ischemia-Reperfusion Injury Through Transcriptomic and Pharmacological Analysis	Specific component	Combined with Omics
		Regulation of lipolysis in adipocytes	Unveiling the Renoprotective Mechanisms of Schisandrin B in Ischemia-Reperfusion Injury Through Transcriptomic and Pharmacological Analysis	Specific component	Combined with Omics
		Arachidonic acid metabolism	Unveiling the Renoprotective Mechanisms of Schisandrin B in Ischemia-Reperfusion Injury Through Transcriptomic and Pharmacological Analysis	Specific component	Combined with Omics
		Amphetamine addiction	Unveiling the Renoprotective Mechanisms of Schisandrin B in Ischemia-Reperfusion Injury Through Transcriptomic and Pharmacological Analysis	Specific component	Combined with Omics
		Adipocytokine signaling pathway	Unveiling the Renoprotective Mechanisms of Schisandrin B in Ischemia-Reperfusion Injury Through Transcriptomic and Pharmacological Analysis	Specific component	Combined with Omics
		Central carbon metabolism in cancer	Unveiling the Renoprotective Mechanisms of Schisandrin B in Ischemia-Reperfusion Injury Through Transcriptomic and Pharmacological Analysis	Specific component	Combined with Omics
		Drug metabolism - cytochrome P450	Unveiling the Renoprotective Mechanisms of Schisandrin B in Ischemia-Reperfusion Injury Through Transcriptomic and Pharmacological Analysis	Specific component	Combined with Omics
		Rheumatoid arthritis	Unveiling the Renoprotective Mechanisms of Schisandrin B in Ischemia-Reperfusion Injury Through Transcriptomic and Pharmacological Analysis	Specific component	Combined with Omics
		IL-17 signaling pathway	Unveiling the Renoprotective Mechanisms of Schisandrin B in Ischemia-Reperfusion Injury Through Transcriptomic and Pharmacological Analysis	Specific component	Combined with Omics
AKT1	Specific component	Pathways in cancer	Daphnoretin inhibits glioblastoma cell proliferation and metastasis via PI3K/AKT signaling pathway inactivation	Specific component	Database Only
VEGFR		Prostate cancer	Daphnoretin inhibits glioblastoma cell proliferation and metastasis via PI3K/AKT signaling pathway inactivation	Specific component	Database Only
HSP90AA1		PI3K-Akt signaling pathway	Daphnoretin inhibits glioblastoma cell proliferation and metastasis via PI3K/AKT signaling pathway inactivation	Specific component	Database Only
BCL2		Proteoglycans in cancer	Daphnoretin inhibits glioblastoma cell proliferation and metastasis via PI3K/AKT signaling pathway inactivation	Specific component	Database Only
SRC		Central carbon metabolism in cancer	Daphnoretin inhibits glioblastoma cell proliferation and metastasis via PI3K/AKT signaling pathway inactivation	Specific component	Database Only
		EGFR tyrosine kinase inhibitor resistance	Daphnoretin inhibits glioblastoma cell proliferation and metastasis via PI3K/AKT signaling pathway inactivation	Specific component	Database Only
		Propane-1,3-diol metabolic pathway	Daphnoretin inhibits glioblastoma cell proliferation and metastasis via PI3K/AKT signaling pathway inactivation	Specific component	Database Only
		Endocrine resistance	Daphnoretin inhibits glioblastoma cell proliferation and metastasis via PI3K/AKT signaling pathway inactivation	Specific component	Database Only
		Cellular senescence	Daphnoretin inhibits glioblastoma cell proliferation and metastasis via PI3K/AKT signaling pathway inactivation	Specific component	Database Only
		Lipid and atherosclerosis	Daphnoretin inhibits glioblastoma cell proliferation and metastasis via PI3K/AKT signaling pathway inactivation	Specific component	Database Only
		FoxO signaling pathway	Daphnoretin inhibits glioblastoma cell proliferation and metastasis via PI3K/AKT signaling pathway inactivation	Specific component	Database Only
		Non-small cell lung cancer	Daphnoretin inhibits glioblastoma cell proliferation and metastasis via PI3K/AKT signaling pathway inactivation	Specific component	Database Only
		Small cell lung cancer	Daphnoretin inhibits glioblastoma cell proliferation and metastasis via PI3K/AKT signaling pathway inactivation	Specific component	Database Only
		Fluid shear stress and atherosclerosis	Daphnoretin inhibits glioblastoma cell proliferation and metastasis via PI3K/AKT signaling pathway inactivation	Specific component	Database Only
		MAPK signaling pathway	Daphnoretin inhibits glioblastoma cell proliferation and metastasis via PI3K/AKT signaling pathway inactivation	Specific component	Database Only
		Chronic myeloid leukemia	Daphnoretin inhibits glioblastoma cell proliferation and metastasis via PI3K/AKT signaling pathway inactivation	Specific component	Database Only
		Chemical carcinogenesis -- receptor activation	Daphnoretin inhibits glioblastoma cell proliferation and metastasis via PI3K/AKT signaling pathway inactivation	Specific component	Database Only
		HIF-1 signaling pathway	Daphnoretin inhibits glioblastoma cell proliferation and metastasis via PI3K/AKT signaling pathway inactivation	Specific component	Database Only
		Ras signaling pathway	Daphnoretin inhibits glioblastoma cell proliferation and metastasis via PI3K/AKT signaling pathway inactivation	Specific component	Database Only
		MicroRNAs in cancer	Daphnoretin inhibits glioblastoma cell proliferation and metastasis via PI3K/AKT signaling pathway inactivation	Specific component	Database Only
MMP9	Cnidilin	Lipid and atherosclerosis	Exploration of Potential Therapeutic Targets of Shentong Zhuyu Decoction for Ankylosing Spondylitis Based on Network Pharmacology and Molecular Docking	Database Only	Database Only
NLRP3	Glypallichalcone	AGE-RAGE signaling pathway	Exploration of Potential Therapeutic Targets of Shentong Zhuyu Decoction for Ankylosing Spondylitis Based on Network Pharmacology and Molecular Docking	Database Only	Database Only
P450 2D6	GA120	Coronavirus disease - COVID-19	Exploration of Potential Therapeutic Targets of Shentong Zhuyu Decoction for Ankylosing Spondylitis Based on Network Pharmacology and Molecular Docking	Database Only	Database Only
	Licochalcone a	Th17 cell differentiation	Exploration of Potential Therapeutic Targets of Shentong Zhuyu Decoction for Ankylosing Spondylitis Based on Network Pharmacology and Molecular Docking	Database Only	Database Only
	xanthinin	Hepatitis B	Exploration of Potential Therapeutic Targets of Shentong Zhuyu Decoction for Ankylosing Spondylitis Based on Network Pharmacology and Molecular Docking	Database Only	Database Only
	Baicalein	Fluid shear stress and atherosclerosis	Exploration of Potential Therapeutic Targets of Shentong Zhuyu Decoction for Ankylosing Spondylitis Based on Network Pharmacology and Molecular Docking	Database Only	Database Only
	quercetin	Kaposi sarcoma-associated herpesvirus infection	Exploration of Potential Therapeutic Targets of Shentong Zhuyu Decoction for Ankylosing Spondylitis Based on Network Pharmacology and Molecular Docking	Database Only	Database Only
	Medicarpin	Chagas disease	Exploration of Potential Therapeutic Targets of Shentong Zhuyu Decoction for Ankylosing Spondylitis Based on Network Pharmacology and Molecular Docking	Database Only	Database Only
	kaempferol	HIF-1 signaling pathway	Exploration of Potential Therapeutic Targets of Shentong Zhuyu Decoction for Ankylosing Spondylitis Based on Network Pharmacology and Molecular Docking	Database Only	Database Only
	DFV	Toxoplasmosis	Exploration of Potential Therapeutic Targets of Shentong Zhuyu Decoction for Ankylosing Spondylitis Based on Network Pharmacology and Molecular Docking	Database Only	Database Only
		Prostate cancer	Exploration of Potential Therapeutic Targets of Shentong Zhuyu Decoction for Ankylosing Spondylitis Based on Network Pharmacology and Molecular Docking	Database Only	Database Only
		Human cytomegalovirus infection	Exploration of Potential Therapeutic Targets of Shentong Zhuyu Decoction for Ankylosing Spondylitis Based on Network Pharmacology and Molecular Docking	Database Only	Database Only
		Measles	Exploration of Potential Therapeutic Targets of Shentong Zhuyu Decoction for Ankylosing Spondylitis Based on Network Pharmacology and Molecular Docking	Database Only	Database Only
		Proteoglycans in cancer	Exploration of Potential Therapeutic Targets of Shentong Zhuyu Decoction for Ankylosing Spondylitis Based on Network Pharmacology and Molecular Docking	Database Only	Database Only
		Toll-like receptor signaling pathway	Exploration of Potential Therapeutic Targets of Shentong Zhuyu Decoction for Ankylosing Spondylitis Based on Network Pharmacology and Molecular Docking	Database Only	Database Only
		PD-L1 expression and PD-1 checkpoint pathway in cancer	Exploration of Potential Therapeutic Targets of Shentong Zhuyu Decoction for Ankylosing Spondylitis Based on Network Pharmacology and Molecular Docking	Database Only	Database Only
		Leishmaniasis	Exploration of Potential Therapeutic Targets of Shentong Zhuyu Decoction for Ankylosing Spondylitis Based on Network Pharmacology and Molecular Docking	Database Only	Database Only
		IL-17 signaling pathway	Exploration of Potential Therapeutic Targets of Shentong Zhuyu Decoction for Ankylosing Spondylitis Based on Network Pharmacology and Molecular Docking	Database Only	Database Only
		EGFR tyrosine kinase inhibitor resistance	Exploration of Potential Therapeutic Targets of Shentong Zhuyu Decoction for Ankylosing Spondylitis Based on Network Pharmacology and Molecular Docking	Database Only	Database Only
		Yersinia infection	Exploration of Potential Therapeutic Targets of Shentong Zhuyu Decoction for Ankylosing Spondylitis Based on Network Pharmacology and Molecular Docking	Database Only	Database Only
Src	no key	PI3K-Akt signaling pathway	Huangqi-Danshen Decoction Against Renal Fibrosis in UUO Mice via TGF-β1 Induced Downstream Signaling Pathway	Combined with Experiment	Database Only
Stat3		Progestin in cancer	Huangqi-Danshen Decoction Against Renal Fibrosis in UUO Mice via TGF-β1 Induced Downstream Signaling Pathway	Combined with Experiment	Database Only
EGFR		Rap1 signaling pathway	Huangqi-Danshen Decoction Against Renal Fibrosis in UUO Mice via TGF-β1 Induced Downstream Signaling Pathway	Combined with Experiment	Database Only
MMP9		Lipid and atherosclerosis	Huangqi-Danshen Decoction Against Renal Fibrosis in UUO Mice via TGF-β1 Induced Downstream Signaling Pathway	Combined with Experiment	Database Only
MMP2		Focal adhesion	Huangqi-Danshen Decoction Against Renal Fibrosis in UUO Mice via TGF-β1 Induced Downstream Signaling Pathway	Combined with Experiment	Database Only
PI3K		Fluid shear stress and atherosclerosis	Huangqi-Danshen Decoction Against Renal Fibrosis in UUO Mice via TGF-β1 Induced Downstream Signaling Pathway	Combined with Experiment	Database Only
		Kaposi sarcoma-associated herpesvirus infection	Huangqi-Danshen Decoction Against Renal Fibrosis in UUO Mice via TGF-β1 Induced Downstream Signaling Pathway	Combined with Experiment	Database Only
		Prostate cancer	Huangqi-Danshen Decoction Against Renal Fibrosis in UUO Mice via TGF-β1 Induced Downstream Signaling Pathway	Combined with Experiment	Database Only
		Endocrine resistance	Huangqi-Danshen Decoction Against Renal Fibrosis in UUO Mice via TGF-β1 Induced Downstream Signaling Pathway	Combined with Experiment	Database Only
		AMPK signaling pathway in diabetic complications	Huangqi-Danshen Decoction Against Renal Fibrosis in UUO Mice via TGF-β1 Induced Downstream Signaling Pathway	Combined with Experiment	Database Only
		EGFR tyrosine kinase inhibitor resistance	Huangqi-Danshen Decoction Against Renal Fibrosis in UUO Mice via TGF-β1 Induced Downstream Signaling Pathway	Combined with Experiment	Database Only
		Non-small cell lung cancer	Huangqi-Danshen Decoction Against Renal Fibrosis in UUO Mice via TGF-β1 Induced Downstream Signaling Pathway	Combined with Experiment	Database Only
		Pancreatic cancer	Huangqi-Danshen Decoction Against Renal Fibrosis in UUO Mice via TGF-β1 Induced Downstream Signaling Pathway	Combined with Experiment	Database Only
		Pre-B cell receptor signaling pathway	Huangqi-Danshen Decoction Against Renal Fibrosis in UUO Mice via TGF-β1 Induced Downstream Signaling Pathway	Combined with Experiment	Database Only
		Metastasis	Huangqi-Danshen Decoction Against Renal Fibrosis in UUO Mice via TGF-β1 Induced Downstream Signaling Pathway	Combined with Experiment	Database Only
CAPS3	no key	Lipid and atherosclerosis	Tongxieyaofang Decotion Alleviates IBS by Modulating CHRM3 and Gut Barrier	Database Only	Database Only
MMP9		Hepatitis B	Tongxieyaofang Decotion Alleviates IBS by Modulating CHRM3 and Gut Barrier	Database Only	Database Only
TNF		AGE-RAGE signaling pathway	Tongxieyaofang Decotion Alleviates IBS by Modulating CHRM3 and Gut Barrier	Database Only	Database Only
BCL2		Kaposi sarcoma-associated herpesvirus infection	Tongxieyaofang Decotion Alleviates IBS by Modulating CHRM3 and Gut Barrier	Database Only	Database Only
IL6		Human cytomegalovirus infection	Tongxieyaofang Decotion Alleviates IBS by Modulating CHRM3 and Gut Barrier	Database Only	Database Only
PTGS2		Hepatitis C	Tongxieyaofang Decotion Alleviates IBS by Modulating CHRM3 and Gut Barrier	Database Only	Database Only
ESR1		Toxoplasmosis	Tongxieyaofang Decotion Alleviates IBS by Modulating CHRM3 and Gut Barrier	Database Only	Database Only
AKT1		TNF signaling pathway	Tongxieyaofang Decotion Alleviates IBS by Modulating CHRM3 and Gut Barrier	Database Only	Database Only
TP53		IL-17 signaling pathway	Tongxieyaofang Decotion Alleviates IBS by Modulating CHRM3 and Gut Barrier	Database Only	Database Only
TGFB1		Prostate cancer	Tongxieyaofang Decotion Alleviates IBS by Modulating CHRM3 and Gut Barrier	Database Only	Database Only
AKT1	Flavone	Pathways in cancer	Therapeutic Effects of Qingchang Tongluo Decoction on Intestinal Fibrosis in Crohn's Disease: Network Pharmacology, Molecular Docking and Experiment Validation	Combined with Experiment	Database Only
IL6	Isoflavone	Lipid and atherosclerosis	Therapeutic Effects of Qingchang Tongluo Decoction on Intestinal Fibrosis in Crohn's Disease: Network Pharmacology, Molecular Docking and Experiment Validation	Combined with Experiment	Database Only
TNF		AGE-RAGE signaling pathway	Therapeutic Effects of Qingchang Tongluo Decoction on Intestinal Fibrosis in Crohn's Disease: Network Pharmacology, Molecular Docking and Experiment Validation	Combined with Experiment	Database Only
VEGFA		Insulin resistance	Therapeutic Effects of Qingchang Tongluo Decoction on Intestinal Fibrosis in Crohn's Disease: Network Pharmacology, Molecular Docking and Experiment Validation	Combined with Experiment	Database Only
		Prostate cancer	Therapeutic Effects of Qingchang Tongluo Decoction on Intestinal Fibrosis in Crohn's Disease: Network Pharmacology, Molecular Docking and Experiment Validation	Combined with Experiment	Database Only
		Proteoglycans in cancer	Therapeutic Effects of Qingchang Tongluo Decoction on Intestinal Fibrosis in Crohn's Disease: Network Pharmacology, Molecular Docking and Experiment Validation	Combined with Experiment	Database Only
		MAPK signaling pathway	Therapeutic Effects of Qingchang Tongluo Decoction on Intestinal Fibrosis in Crohn's Disease: Network Pharmacology, Molecular Docking and Experiment Validation	Combined with Experiment	Database Only
		Platinum drug resistance	Therapeutic Effects of Qingchang Tongluo Decoction on Intestinal Fibrosis in Crohn's Disease: Network Pharmacology, Molecular Docking and Experiment Validation	Combined with Experiment	Database Only
		Hepatocellular carcinoma	Therapeutic Effects of Qingchang Tongluo Decoction on Intestinal Fibrosis in Crohn's Disease: Network Pharmacology, Molecular Docking and Experiment Validation	Combined with Experiment	Database Only
		Chemical carcinogenesis - reactive oxygen species	Therapeutic Effects of Qingchang Tongluo Decoction on Intestinal Fibrosis in Crohn's Disease: Network Pharmacology, Molecular Docking and Experiment Validation	Combined with Experiment	Database Only
		Chemical carcinogenesis -- receptor activation	Therapeutic Effects of Qingchang Tongluo Decoction on Intestinal Fibrosis in Crohn's Disease: Network Pharmacology, Molecular Docking and Experiment Validation	Combined with Experiment	Database Only
		P53 signaling pathway	Therapeutic Effects of Qingchang Tongluo Decoction on Intestinal Fibrosis in Crohn's Disease: Network Pharmacology, Molecular Docking and Experiment Validation	Combined with Experiment	Database Only
		Insulin resistance	Therapeutic Effects of Qingchang Tongluo Decoction on Intestinal Fibrosis in Crohn's Disease: Network Pharmacology, Molecular Docking and Experiment Validation	Combined with Experiment	Database Only
		Malaria	Therapeutic Effects of Qingchang Tongluo Decoction on Intestinal Fibrosis in Crohn's Disease: Network Pharmacology, Molecular Docking and Experiment Validation	Combined with Experiment	Database Only
		TNF signaling pathway	Therapeutic Effects of Qingchang Tongluo Decoction on Intestinal Fibrosis in Crohn's Disease: Network Pharmacology, Molecular Docking and Experiment Validation	Combined with Experiment	Database Only
		Transcriptional mis	Therapeutic Effects of Qingchang Tongluo Decoction on Intestinal Fibrosis in Crohn's Disease: Network Pharmacology, Molecular Docking and Experiment Validation	Combined with Experiment	Database Only
TNF	Specific component	Pathways in cancer	Alisol A, the Eye-Entering Ingredient of Alisma orientale, Relieves Macular Edema Through TNF-α as Revealed by UPLC-Triple-TOF/MS, Network Pharmacology, and Zebrafish Verification	Specific component	Database Only
ACE		Proteoglycans in cancer	Alisol A, the Eye-Entering Ingredient of Alisma orientale, Relieves Macular Edema Through TNF-α as Revealed by UPLC-Triple-TOF/MS, Network Pharmacology, and Zebrafish Verification	Specific component	Database Only
AKT1		HIF-1 signaling pathway	Alisol A, the Eye-Entering Ingredient of Alisma orientale, Relieves Macular Edema Through TNF-α as Revealed by UPLC-Triple-TOF/MS, Network Pharmacology, and Zebrafish Verification	Specific component	Database Only
PTGS2		Fluid shear stress and atherosclerosis	Alisol A, the Eye-Entering Ingredient of Alisma orientale, Relieves Macular Edema Through TNF-α as Revealed by UPLC-Triple-TOF/MS, Network Pharmacology, and Zebrafish Verification	Specific component	Database Only
HIF1A		MAPK signaling pathway	Alisol A, the Eye-Entering Ingredient of Alisma orientale, Relieves Macular Edema Through TNF-α as Revealed by UPLC-Triple-TOF/MS, Network Pharmacology, and Zebrafish Verification	Specific component	Database Only
MMP9		VEGF signaling pathway	Alisol A, the Eye-Entering Ingredient of Alisma orientale, Relieves Macular Edema Through TNF-α as Revealed by UPLC-Triple-TOF/MS, Network Pharmacology, and Zebrafish Verification	Specific component	Database Only
		Leishmaniasis	Alisol A, the Eye-Entering Ingredient of Alisma orientale, Relieves Macular Edema Through TNF-α as Revealed by UPLC-Triple-TOF/MS, Network Pharmacology, and Zebrafish Verification	Specific component	Database Only
		Focal adhesion	Alisol A, the Eye-Entering Ingredient of Alisma orientale, Relieves Macular Edema Through TNF-α as Revealed by UPLC-Triple-TOF/MS, Network Pharmacology, and Zebrafish Verification	Specific component	Database Only
		Diabetic cardiomyopathy	Alisol A, the Eye-Entering Ingredient of Alisma orientale, Relieves Macular Edema Through TNF-α as Revealed by UPLC-Triple-TOF/MS, Network Pharmacology, and Zebrafish Verification	Specific component	Database Only
		Rap1 signaling pathway	Alisol A, the Eye-Entering Ingredient of Alisma orientale, Relieves Macular Edema Through TNF-α as Revealed by UPLC-Triple-TOF/MS, Network Pharmacology, and Zebrafish Verification	Specific component	Database Only
		AGE-RAGE signaling pathway	Alisol A, the Eye-Entering Ingredient of Alisma orientale, Relieves Macular Edema Through TNF-α as Revealed by UPLC-Triple-TOF/MS, Network Pharmacology, and Zebrafish Verification	Specific component	Database Only
		Ras signaling pathway	Alisol A, the Eye-Entering Ingredient of Alisma orientale, Relieves Macular Edema Through TNF-α as Revealed by UPLC-Triple-TOF/MS, Network Pharmacology, and Zebrafish Verification	Specific component	Database Only
		Chagas disease	Alisol A, the Eye-Entering Ingredient of Alisma orientale, Relieves Macular Edema Through TNF-α as Revealed by UPLC-Triple-TOF/MS, Network Pharmacology, and Zebrafish Verification	Specific component	Database Only
		Calcium signaling pathway	Alisol A, the Eye-Entering Ingredient of Alisma orientale, Relieves Macular Edema Through TNF-α as Revealed by UPLC-Triple-TOF/MS, Network Pharmacology, and Zebrafish Verification	Specific component	Database Only
		TNF signaling pathway	Alisol A, the Eye-Entering Ingredient of Alisma orientale, Relieves Macular Edema Through TNF-α as Revealed by UPLC-Triple-TOF/MS, Network Pharmacology, and Zebrafish Verification	Specific component	Database Only
		Alkaline phosphatase regulation	Alisol A, the Eye-Entering Ingredient of Alisma orientale, Relieves Macular Edema Through TNF-α as Revealed by UPLC-Triple-TOF/MS, Network Pharmacology, and Zebrafish Verification	Specific component	Database Only
		Relaxin signaling pathway	Alisol A, the Eye-Entering Ingredient of Alisma orientale, Relieves Macular Edema Through TNF-α as Revealed by UPLC-Triple-TOF/MS, Network Pharmacology, and Zebrafish Verification	Specific component	Database Only
		MicroRNAs in cancer	Alisol A, the Eye-Entering Ingredient of Alisma orientale, Relieves Macular Edema Through TNF-α as Revealed by UPLC-Triple-TOF/MS, Network Pharmacology, and Zebrafish Verification	Specific component	Database Only
		Hepatitis B	Alisol A, the Eye-Entering Ingredient of Alisma orientale, Relieves Macular Edema Through TNF-α as Revealed by UPLC-Triple-TOF/MS, Network Pharmacology, and Zebrafish Verification	Specific component	Database Only
		Steroid hormone biosynthesis	Alisol A, the Eye-Entering Ingredient of Alisma orientale, Relieves Macular Edema Through TNF-α as Revealed by UPLC-Triple-TOF/MS, Network Pharmacology, and Zebrafish Verification	Specific component	Database Only
AKT1	quercetin	Pathways in cancer	Mechanism of YJKL Decoction in Treating of PCOS Infertility by Integrative Approach of Network Pharmacology and Experimental Verification	Database Only	Database Only
TP53	Kaempferol	Lipid and atherosclerosis	Mechanism of YJKL Decoction in Treating of PCOS Infertility by Integrative Approach of Network Pharmacology and Experimental Verification	Database Only	Database Only
TNF	luteolin	AGE-RAGE signaling pathway	Mechanism of YJKL Decoction in Treating of PCOS Infertility by Integrative Approach of Network Pharmacology and Experimental Verification	Database Only	Database Only
ALB	(-)-Tabernemontanine	Proteoglycans in cancer	Mechanism of YJKL Decoction in Treating of PCOS Infertility by Integrative Approach of Network Pharmacology and Experimental Verification	Database Only	Database Only
VEGFA	7-Methoxy-2-methyl isoflavone	Chemical carcinogenesis -- receptor activation	Mechanism of YJKL Decoction in Treating of PCOS Infertility by Integrative Approach of Network Pharmacology and Experimental Verification	Database Only	Database Only
		Endocrine resistance	Mechanism of YJKL Decoction in Treating of PCOS Infertility by Integrative Approach of Network Pharmacology and Experimental Verification	Database Only	Database Only
		TNF signaling pathway	Mechanism of YJKL Decoction in Treating of PCOS Infertility by Integrative Approach of Network Pharmacology and Experimental Verification	Database Only	Database Only
		Relaxin signaling pathway	Mechanism of YJKL Decoction in Treating of PCOS Infertility by Integrative Approach of Network Pharmacology and Experimental Verification	Database Only	Database Only
		Calcium signaling pathway	Mechanism of YJKL Decoction in Treating of PCOS Infertility by Integrative Approach of Network Pharmacology and Experimental Verification	Database Only	Database Only
		FoxO signaling pathway	Mechanism of YJKL Decoction in Treating of PCOS Infertility by Integrative Approach of Network Pharmacology and Experimental Verification	Database Only	Database Only
		HIF-1 signaling pathway	Mechanism of YJKL Decoction in Treating of PCOS Infertility by Integrative Approach of Network Pharmacology and Experimental Verification	Database Only	Database Only
		Diabetic cardiomyopathy	Mechanism of YJKL Decoction in Treating of PCOS Infertility by Integrative Approach of Network Pharmacology and Experimental Verification	Database Only	Database Only
		Alcoholic liver disease	Mechanism of YJKL Decoction in Treating of PCOS Infertility by Integrative Approach of Network Pharmacology and Experimental Verification	Database Only	Database Only
		Transcriptional misregulation in cancer	Mechanism of YJKL Decoction in Treating of PCOS Infertility by Integrative Approach of Network Pharmacology and Experimental Verification	Database Only	Database Only
		Malaria	Mechanism of YJKL Decoction in Treating of PCOS Infertility by Integrative Approach of Network Pharmacology and Experimental Verification	Database Only	Database Only
		Dopaminergic synapse	Mechanism of YJKL Decoction in Treating of PCOS Infertility by Integrative Approach of Network Pharmacology and Experimental Verification	Database Only	Database Only
		Viral myocarditis	Mechanism of YJKL Decoction in Treating of PCOS Infertility by Integrative Approach of Network Pharmacology and Experimental Verification	Database Only	Database Only
		Longevity regulating pathway	Mechanism of YJKL Decoction in Treating of PCOS Infertility by Integrative Approach of Network Pharmacology and Experimental Verification	Database Only	Database Only
		Ovarian steroidogenesis	Mechanism of YJKL Decoction in Treating of PCOS Infertility by Integrative Approach of Network Pharmacology and Experimental Verification	Database Only	Database Only
		Allograft rejection	Mechanism of YJKL Decoction in Treating of PCOS Infertility by Integrative Approach of Network Pharmacology and Experimental Verification	Database Only	Database Only
NF-κB	Atractylenolide II	Lipid and atherosclerosis	Integrating Network Pharmacology and Experimental Validation to Investigate the Mechanism of Qushi Huatan Decoction Against Coronary Heart Disease	Combined with Experiment	Database Only
MAPK3	honokiol	IL-17 signaling pathway	Integrating Network Pharmacology and Experimental Validation to Investigate the Mechanism of Qushi Huatan Decoction Against Coronary Heart Disease	Combined with Experiment	Database Only
STAT3	magnolol	Human cytomegalovirus infection	Integrating Network Pharmacology and Experimental Validation to Investigate the Mechanism of Qushi Huatan Decoction Against Coronary Heart Disease	Combined with Experiment	Database Only
TP53	3-Methoxynobiletin	Prostate cancer	Integrating Network Pharmacology and Experimental Validation to Investigate the Mechanism of Qushi Huatan Decoction Against Coronary Heart Disease	Combined with Experiment	Database Only
ERBB2	naringenin	Salmonella infection	Integrating Network Pharmacology and Experimental Validation to Investigate the Mechanism of Qushi Huatan Decoction Against Coronary Heart Disease	Combined with Experiment	Database Only
EGFR	p-coumaric acid	Hepatitis B	Integrating Network Pharmacology and Experimental Validation to Investigate the Mechanism of Qushi Huatan Decoction Against Coronary Heart Disease	Combined with Experiment	Database Only
ALB	baicalein	Measles	Integrating Network Pharmacology and Experimental Validation to Investigate the Mechanism of Qushi Huatan Decoction Against Coronary Heart Disease	Combined with Experiment	Database Only
CASP3		AGE-RAGE signaling pathway	Integrating Network Pharmacology and Experimental Validation to Investigate the Mechanism of Qushi Huatan Decoction Against Coronary Heart Disease	Combined with Experiment	Database Only
GSK-3β		Kaposi sarcoma-associated herpesvirus infection	Integrating Network Pharmacology and Experimental Validation to Investigate the Mechanism of Qushi Huatan Decoction Against Coronary Heart Disease	Combined with Experiment	Database Only
HSP90AA1		HIF-1 signaling pathway	Integrating Network Pharmacology and Experimental Validation to Investigate the Mechanism of Qushi Huatan Decoction Against Coronary Heart Disease	Combined with Experiment	Database Only
PTGS2		Proteoglycans in cancer	Integrating Network Pharmacology and Experimental Validation to Investigate the Mechanism of Qushi Huatan Decoction Against Coronary Heart Disease	Combined with Experiment	Database Only
JUN		Yersinia infection	Integrating Network Pharmacology and Experimental Validation to Investigate the Mechanism of Qushi Huatan Decoction Against Coronary Heart Disease	Combined with Experiment	Database Only
HSP90AB1		Fluid shear stress and atherosclerosis	Integrating Network Pharmacology and Experimental Validation to Investigate the Mechanism of Qushi Huatan Decoction Against Coronary Heart Disease	Combined with Experiment	Database Only
MMP9		Chagas disease	Integrating Network Pharmacology and Experimental Validation to Investigate the Mechanism of Qushi Huatan Decoction Against Coronary Heart Disease	Combined with Experiment	Database Only
GAPDH		Th17 cell differentiation	Integrating Network Pharmacology and Experimental Validation to Investigate the Mechanism of Qushi Huatan Decoction Against Coronary Heart Disease	Combined with Experiment	Database Only
BCL2		TNF signaling pathway	Integrating Network Pharmacology and Experimental Validation to Investigate the Mechanism of Qushi Huatan Decoction Against Coronary Heart Disease	Combined with Experiment	Database Only
IL6		Pertussis	Integrating Network Pharmacology and Experimental Validation to Investigate the Mechanism of Qushi Huatan Decoction Against Coronary Heart Disease	Combined with Experiment	Database Only
TNF		Colorectal cancer	Integrating Network Pharmacology and Experimental Validation to Investigate the Mechanism of Qushi Huatan Decoction Against Coronary Heart Disease	Combined with Experiment	Database Only
ESR1		Shigellosis	Integrating Network Pharmacology and Experimental Validation to Investigate the Mechanism of Qushi Huatan Decoction Against Coronary Heart Disease	Combined with Experiment	Database Only
HIF-1α		NCO-like receptor signaling pathway	Integrating Network Pharmacology and Experimental Validation to Investigate the Mechanism of Qushi Huatan Decoction Against Coronary Heart Disease	Combined with Experiment	Database Only
AKT1			Integrating Network Pharmacology and Experimental Validation to Investigate the Mechanism of Qushi Huatan Decoction Against Coronary Heart Disease	Combined with Experiment	Database Only
CTNNB1			Integrating Network Pharmacology and Experimental Validation to Investigate the Mechanism of Qushi Huatan Decoction Against Coronary Heart Disease	Combined with Experiment	Database Only
PPARG			Integrating Network Pharmacology and Experimental Validation to Investigate the Mechanism of Qushi Huatan Decoction Against Coronary Heart Disease	Combined with Experiment	Database Only
CXCR4			Integrating Network Pharmacology and Experimental Validation to Investigate the Mechanism of Qushi Huatan Decoction Against Coronary Heart Disease	Combined with Experiment	Database Only
IL2			Integrating Network Pharmacology and Experimental Validation to Investigate the Mechanism of Qushi Huatan Decoction Against Coronary Heart Disease	Combined with Experiment	Database Only
IL1B			Integrating Network Pharmacology and Experimental Validation to Investigate the Mechanism of Qushi Huatan Decoction Against Coronary Heart Disease	Combined with Experiment	Database Only
TLR4			Integrating Network Pharmacology and Experimental Validation to Investigate the Mechanism of Qushi Huatan Decoction Against Coronary Heart Disease	Combined with Experiment	Database Only
CXCL8			Integrating Network Pharmacology and Experimental Validation to Investigate the Mechanism of Qushi Huatan Decoction Against Coronary Heart Disease	Combined with Experiment	Database Only
no key	Mangiferin	Pathways in cancer	Tiaogan Bushen Xiaoji Formula Enhances the Sensitivity of Estrogen Receptor- Positive Breast Cancer to Tamoxifen by Inhibiting the TGF-β/SMAD Pathway	Database Only	Database Only
	Hesperidin	Chemical carcinogenesis -- receptor activation	Tiaogan Bushen Xiaoji Formula Enhances the Sensitivity of Estrogen Receptor- Positive Breast Cancer to Tamoxifen by Inhibiting the TGF-β/SMAD Pathway	Database Only	Database Only
	Rutin	Proteoglycans in cancer	Tiaogan Bushen Xiaoji Formula Enhances the Sensitivity of Estrogen Receptor- Positive Breast Cancer to Tamoxifen by Inhibiting the TGF-β/SMAD Pathway	Database Only	Database Only
	Anemarrhena asphodeloides saponin BII	PI3K-Akt signaling pathway	Tiaogan Bushen Xiaoji Formula Enhances the Sensitivity of Estrogen Receptor- Positive Breast Cancer to Tamoxifen by Inhibiting the TGF-β/SMAD Pathway	Database Only	Database Only
	Ganoderic acid A	Lipid and atherosclerosis	Tiaogan Bushen Xiaoji Formula Enhances the Sensitivity of Estrogen Receptor- Positive Breast Cancer to Tamoxifen by Inhibiting the TGF-β/SMAD Pathway	Database Only	Database Only
	Acacetin	Breast cancer	Tiaogan Bushen Xiaoji Formula Enhances the Sensitivity of Estrogen Receptor- Positive Breast Cancer to Tamoxifen by Inhibiting the TGF-β/SMAD Pathway	Database Only	Database Only
	Anemarrhena saponin A-III and Desmethylpinosylvin	Human cytomegalovirus infection	Tiaogan Bushen Xiaoji Formula Enhances the Sensitivity of Estrogen Receptor- Positive Breast Cancer to Tamoxifen by Inhibiting the TGF-β/SMAD Pathway	Database Only	Database Only
		AGE-RAGE signaling pathway	Tiaogan Bushen Xiaoji Formula Enhances the Sensitivity of Estrogen Receptor- Positive Breast Cancer to Tamoxifen by Inhibiting the TGF-β/SMAD Pathway	Database Only	Database Only
		MAPK signaling pathway	Tiaogan Bushen Xiaoji Formula Enhances the Sensitivity of Estrogen Receptor- Positive Breast Cancer to Tamoxifen by Inhibiting the TGF-β/SMAD Pathway	Database Only	Database Only
		Endocrine resistance	Tiaogan Bushen Xiaoji Formula Enhances the Sensitivity of Estrogen Receptor- Positive Breast Cancer to Tamoxifen by Inhibiting the TGF-β/SMAD Pathway	Database Only	Database Only
		FoxO signaling pathway	Tiaogan Bushen Xiaoji Formula Enhances the Sensitivity of Estrogen Receptor- Positive Breast Cancer to Tamoxifen by Inhibiting the TGF-β/SMAD Pathway	Database Only	Database Only
		HIF-1 signaling pathway	Tiaogan Bushen Xiaoji Formula Enhances the Sensitivity of Estrogen Receptor- Positive Breast Cancer to Tamoxifen by Inhibiting the TGF-β/SMAD Pathway	Database Only	Database Only
		EGFR tyrosine kinase inhibitor resistance	Tiaogan Bushen Xiaoji Formula Enhances the Sensitivity of Estrogen Receptor- Positive Breast Cancer to Tamoxifen by Inhibiting the TGF-β/SMAD Pathway	Database Only	Database Only
		TGF-beta signaling pathway	Tiaogan Bushen Xiaoji Formula Enhances the Sensitivity of Estrogen Receptor- Positive Breast Cancer to Tamoxifen by Inhibiting the TGF-β/SMAD Pathway	Database Only	Database Only
		NF-kappa B signaling pathway	Tiaogan Bushen Xiaoji Formula Enhances the Sensitivity of Estrogen Receptor- Positive Breast Cancer to Tamoxifen by Inhibiting the TGF-β/SMAD Pathway	Database Only	Database Only
		GnRH secretion	Tiaogan Bushen Xiaoji Formula Enhances the Sensitivity of Estrogen Receptor- Positive Breast Cancer to Tamoxifen by Inhibiting the TGF-β/SMAD Pathway	Database Only	Database Only
no key	no key	PI3K-Akt signaling pathway	Sinomenine Alleviates Rheumatoid Arthritis by Suppressing the PI3K-Akt Signaling Pathway, as Demonstrated Through Network Pharmacology, Molecular Docking, and Experimental Validation	Database Only	Combined with Omics
		NF-kappa B signaling pathway	Sinomenine Alleviates Rheumatoid Arthritis by Suppressing the PI3K-Akt Signaling Pathway, as Demonstrated Through Network Pharmacology, Molecular Docking, and Experimental Validation	Database Only	Combined with Omics
		HIF-1 signaling pathway	Sinomenine Alleviates Rheumatoid Arthritis by Suppressing the PI3K-Akt Signaling Pathway, as Demonstrated Through Network Pharmacology, Molecular Docking, and Experimental Validation	Database Only	Combined with Omics
		TNF signaling pathway	Sinomenine Alleviates Rheumatoid Arthritis by Suppressing the PI3K-Akt Signaling Pathway, as Demonstrated Through Network Pharmacology, Molecular Docking, and Experimental Validation	Database Only	Combined with Omics
		Neuroactive ligand-receptor interaction	Sinomenine Alleviates Rheumatoid Arthritis by Suppressing the PI3K-Akt Signaling Pathway, as Demonstrated Through Network Pharmacology, Molecular Docking, and Experimental Validation	Database Only	Combined with Omics
		IL-17 signaling pathway	Sinomenine Alleviates Rheumatoid Arthritis by Suppressing the PI3K-Akt Signaling Pathway, as Demonstrated Through Network Pharmacology, Molecular Docking, and Experimental Validation	Database Only	Combined with Omics
		Th17 cell differentiation	Sinomenine Alleviates Rheumatoid Arthritis by Suppressing the PI3K-Akt Signaling Pathway, as Demonstrated Through Network Pharmacology, Molecular Docking, and Experimental Validation	Database Only	Combined with Omics
		Adipocytokine signaling pathway	Sinomenine Alleviates Rheumatoid Arthritis by Suppressing the PI3K-Akt Signaling Pathway, as Demonstrated Through Network Pharmacology, Molecular Docking, and Experimental Validation	Database Only	Combined with Omics
		Th1 and Th2 cell differentiation	Sinomenine Alleviates Rheumatoid Arthritis by Suppressing the PI3K-Akt Signaling Pathway, as Demonstrated Through Network Pharmacology, Molecular Docking, and Experimental Validation	Database Only	Combined with Omics
		NOD-like receptor signaling pathway	Sinomenine Alleviates Rheumatoid Arthritis by Suppressing the PI3K-Akt Signaling Pathway, as Demonstrated Through Network Pharmacology, Molecular Docking, and Experimental Validation	Database Only	Combined with Omics
STAT3	quercetin	Lipid and atherosclerosis	Combining Network Pharmacology and Transcriptomics to Investigate the Mechanisms of Yujiang Paidu Decoction in the Treatment of Chronic Rhinosinusitis with Nasal Polyps	Combined with Experiment	Database Only
IL1B	Kaempferol	Human cytomegalovirus infection	Combining Network Pharmacology and Transcriptomics to Investigate the Mechanisms of Yujiang Paidu Decoction in the Treatment of Chronic Rhinosinusitis with Nasal Polyps	Combined with Experiment	Database Only
NFKB1		Hepatitis B	Combining Network Pharmacology and Transcriptomics to Investigate the Mechanisms of Yujiang Paidu Decoction in the Treatment of Chronic Rhinosinusitis with Nasal Polyps	Combined with Experiment	Database Only
CCL2		Kaposi sarcoma-associated herpesvirus infection	Combining Network Pharmacology and Transcriptomics to Investigate the Mechanisms of Yujiang Paidu Decoction in the Treatment of Chronic Rhinosinusitis with Nasal Polyps	Combined with Experiment	Database Only
CXCL8		IL-17 signaling pathway	Combining Network Pharmacology and Transcriptomics to Investigate the Mechanisms of Yujiang Paidu Decoction in the Treatment of Chronic Rhinosinusitis with Nasal Polyps	Combined with Experiment	Database Only
MMP1		Epstein-Barr virus infection	Combining Network Pharmacology and Transcriptomics to Investigate the Mechanisms of Yujiang Paidu Decoction in the Treatment of Chronic Rhinosinusitis with Nasal Polyps	Combined with Experiment	Database Only
MMP9		TNF signaling pathway	Combining Network Pharmacology and Transcriptomics to Investigate the Mechanisms of Yujiang Paidu Decoction in the Treatment of Chronic Rhinosinusitis with Nasal Polyps	Combined with Experiment	Database Only
TNF		AGE-RAGE signaling pathway	Combining Network Pharmacology and Transcriptomics to Investigate the Mechanisms of Yujiang Paidu Decoction in the Treatment of Chronic Rhinosinusitis with Nasal Polyps	Combined with Experiment	Database Only
ADAM17		Chemical carcinogenesis - reactive oxygen species	Combining Network Pharmacology and Transcriptomics to Investigate the Mechanisms of Yujiang Paidu Decoction in the Treatment of Chronic Rhinosinusitis with Nasal Polyps	Combined with Experiment	Database Only
NFE2L2		Relaxin signaling pathway	Combining Network Pharmacology and Transcriptomics to Investigate the Mechanisms of Yujiang Paidu Decoction in the Treatment of Chronic Rhinosinusitis with Nasal Polyps	Combined with Experiment	Database Only
PTGS2		NOD-like receptor signaling pathway	Combining Network Pharmacology and Transcriptomics to Investigate the Mechanisms of Yujiang Paidu Decoction in the Treatment of Chronic Rhinosinusitis with Nasal Polyps	Combined with Experiment	Database Only
CTNNB1		Hepatitis C	Combining Network Pharmacology and Transcriptomics to Investigate the Mechanisms of Yujiang Paidu Decoction in the Treatment of Chronic Rhinosinusitis with Nasal Polyps	Combined with Experiment	Database Only
KDR		Alcoholic liver disease	Combining Network Pharmacology and Transcriptomics to Investigate the Mechanisms of Yujiang Paidu Decoction in the Treatment of Chronic Rhinosinusitis with Nasal Polyps	Combined with Experiment	Database Only
		Non-alcoholic fatty liver disease	Combining Network Pharmacology and Transcriptomics to Investigate the Mechanisms of Yujiang Paidu Decoction in the Treatment of Chronic Rhinosinusitis with Nasal Polyps	Combined with Experiment	Database Only
		MAPK signaling pathway	Combining Network Pharmacology and Transcriptomics to Investigate the Mechanisms of Yujiang Paidu Decoction in the Treatment of Chronic Rhinosinusitis with Nasal Polyps	Combined with Experiment	Database Only
		Alzheimer disease	Combining Network Pharmacology and Transcriptomics to Investigate the Mechanisms of Yujiang Paidu Decoction in the Treatment of Chronic Rhinosinusitis with Nasal Polyps	Combined with Experiment	Database Only
		Th17 cell differentiation	Combining Network Pharmacology and Transcriptomics to Investigate the Mechanisms of Yujiang Paidu Decoction in the Treatment of Chronic Rhinosinusitis with Nasal Polyps	Combined with Experiment	Database Only
		Apoptosis pathway	Combining Network Pharmacology and Transcriptomics to Investigate the Mechanisms of Yujiang Paidu Decoction in the Treatment of Chronic Rhinosinusitis with Nasal Polyps	Combined with Experiment	Database Only
Exclusion Criteria	Exclusion Criteria	Exclusion Criteria	In Humans, Insulo-striate Structural Connectivity is Largely Biased Toward Either Striosome-like or Matrix-like Striatal Compartments
TNF	no key	Toxoplasmosis	Based on UPLC-Q-TOF/MS and Network Pharmacology to Explore the Mechanism of Qingre Lishi Decoction in the Treatment of Psoriasis	Combined with Experiment	Database Only
IL10		Proteoglycans in cancer	Based on UPLC-Q-TOF/MS and Network Pharmacology to Explore the Mechanism of Qingre Lishi Decoction in the Treatment of Psoriasis	Combined with Experiment	Database Only
GAPDH		Pathways in cancer	Based on UPLC-Q-TOF/MS and Network Pharmacology to Explore the Mechanism of Qingre Lishi Decoction in the Treatment of Psoriasis	Combined with Experiment	Database Only
STAT3		Inflammatory bowel disease	Based on UPLC-Q-TOF/MS and Network Pharmacology to Explore the Mechanism of Qingre Lishi Decoction in the Treatment of Psoriasis	Combined with Experiment	Database Only
EGFR		Human cytomegalovirus infection	Based on UPLC-Q-TOF/MS and Network Pharmacology to Explore the Mechanism of Qingre Lishi Decoction in the Treatment of Psoriasis	Combined with Experiment	Database Only
ITGB1		Yersinia infection	Based on UPLC-Q-TOF/MS and Network Pharmacology to Explore the Mechanism of Qingre Lishi Decoction in the Treatment of Psoriasis	Combined with Experiment	Database Only
LGALS3		Tuberculosis	Based on UPLC-Q-TOF/MS and Network Pharmacology to Explore the Mechanism of Qingre Lishi Decoction in the Treatment of Psoriasis	Combined with Experiment	Database Only
		T cell receptor signaling pathway	Based on UPLC-Q-TOF/MS and Network Pharmacology to Explore the Mechanism of Qingre Lishi Decoction in the Treatment of Psoriasis	Combined with Experiment	Database Only
		Shigellosis	Based on UPLC-Q-TOF/MS and Network Pharmacology to Explore the Mechanism of Qingre Lishi Decoction in the Treatment of Psoriasis	Combined with Experiment	Database Only
		Rap1 signaling pathway	Based on UPLC-Q-TOF/MS and Network Pharmacology to Explore the Mechanism of Qingre Lishi Decoction in the Treatment of Psoriasis	Combined with Experiment	Database Only
		Pneumonia	Based on UPLC-Q-TOF/MS and Network Pharmacology to Explore the Mechanism of Qingre Lishi Decoction in the Treatment of Psoriasis	Combined with Experiment	Database Only
		Pathogenic Escherichia coli infection	Based on UPLC-Q-TOF/MS and Network Pharmacology to Explore the Mechanism of Qingre Lishi Decoction in the Treatment of Psoriasis	Combined with Experiment	Database Only
		Lipid and atherosclerosis	Based on UPLC-Q-TOF/MS and Network Pharmacology to Explore the Mechanism of Qingre Lishi Decoction in the Treatment of Psoriasis	Combined with Experiment	Database Only
		Leishmaniasis	Based on UPLC-Q-TOF/MS and Network Pharmacology to Explore the Mechanism of Qingre Lishi Decoction in the Treatment of Psoriasis	Combined with Experiment	Database Only
		Human papillomavirus infection	Based on UPLC-Q-TOF/MS and Network Pharmacology to Explore the Mechanism of Qingre Lishi Decoction in the Treatment of Psoriasis	Combined with Experiment	Database Only
		Hepatitis C	Based on UPLC-Q-TOF/MS and Network Pharmacology to Explore the Mechanism of Qingre Lishi Decoction in the Treatment of Psoriasis	Combined with Experiment	Database Only
		FoxO signaling pathway	Based on UPLC-Q-TOF/MS and Network Pharmacology to Explore the Mechanism of Qingre Lishi Decoction in the Treatment of Psoriasis	Combined with Experiment	Database Only
		Epstein-Barr virus infection	Based on UPLC-Q-TOF/MS and Network Pharmacology to Explore the Mechanism of Qingre Lishi Decoction in the Treatment of Psoriasis	Combined with Experiment	Database Only
		Coronavirus disease - COVID-19	Based on UPLC-Q-TOF/MS and Network Pharmacology to Explore the Mechanism of Qingre Lishi Decoction in the Treatment of Psoriasis	Combined with Experiment	Database Only
		AGE-RAGE signaling pathway	Based on UPLC-Q-TOF/MS and Network Pharmacology to Explore the Mechanism of Qingre Lishi Decoction in the Treatment of Psoriasis	Combined with Experiment	Database Only
		TNF signaling pathway	Based on UPLC-Q-TOF/MS and Network Pharmacology to Explore the Mechanism of Qingre Lishi Decoction in the Treatment of Psoriasis	Combined with Experiment	Database Only
		Th17 cell differentiation	Based on UPLC-Q-TOF/MS and Network Pharmacology to Explore the Mechanism of Qingre Lishi Decoction in the Treatment of Psoriasis	Combined with Experiment	Database Only
		PD-L1 expression and PD-1 checkpoint pathway in cancer	Based on UPLC-Q-TOF/MS and Network Pharmacology to Explore the Mechanism of Qingre Lishi Decoction in the Treatment of Psoriasis	Combined with Experiment	Database Only
		Pancreatic cancer	Based on UPLC-Q-TOF/MS and Network Pharmacology to Explore the Mechanism of Qingre Lishi Decoction in the Treatment of Psoriasis	Combined with Experiment	Database Only
		Non-small cell lung cancer	Based on UPLC-Q-TOF/MS and Network Pharmacology to Explore the Mechanism of Qingre Lishi Decoction in the Treatment of Psoriasis	Combined with Experiment	Database Only
		HIF-1 signaling pathway	Based on UPLC-Q-TOF/MS and Network Pharmacology to Explore the Mechanism of Qingre Lishi Decoction in the Treatment of Psoriasis	Combined with Experiment	Database Only
		Fluid shear stress and atherosclerosis	Based on UPLC-Q-TOF/MS and Network Pharmacology to Explore the Mechanism of Qingre Lishi Decoction in the Treatment of Psoriasis	Combined with Experiment	Database Only
		Fc epsilon RI signaling pathway	Based on UPLC-Q-TOF/MS and Network Pharmacology to Explore the Mechanism of Qingre Lishi Decoction in the Treatment of Psoriasis	Combined with Experiment	Database Only
		Endocrine resistance	Based on UPLC-Q-TOF/MS and Network Pharmacology to Explore the Mechanism of Qingre Lishi Decoction in the Treatment of Psoriasis	Combined with Experiment	Database Only
		C-type lectin receptor signaling pathway	Based on UPLC-Q-TOF/MS and Network Pharmacology to Explore the Mechanism of Qingre Lishi Decoction in the Treatment of Psoriasis	Combined with Experiment	Database Only
CASP8	Acacetin	no key	Network Pharmacology and Bioinformatics Analyses Identify the Core Genes and Pyroptosis-related Mechanisms of Nardostachys chinensis for Atrial Fibrillation	Combined with Experiment	Database Only
TNF	Beta-sitosterol		Network Pharmacology and Bioinformatics Analyses Identify the Core Genes and Pyroptosis-related Mechanisms of Nardostachys chinensis for Atrial Fibrillation	Combined with Experiment	Database Only
no key	no key	AGE-RAGE signaling pathway	She-Chuang-Si-Wu-Tang Alleviates Inflammation and Itching Symptoms in a Psoriasis Mouse Model by Regulating the Th17/IL-17 Axis via the STAT3/ MAPK Pathways	Database Only	Database Only
		Fluid shear stress and atherosclerosis	She-Chuang-Si-Wu-Tang Alleviates Inflammation and Itching Symptoms in a Psoriasis Mouse Model by Regulating the Th17/IL-17 Axis via the STAT3/ MAPK Pathways	Database Only	Database Only
		Chemical carcinogenesis -- receptor activation	She-Chuang-Si-Wu-Tang Alleviates Inflammation and Itching Symptoms in a Psoriasis Mouse Model by Regulating the Th17/IL-17 Axis via the STAT3/ MAPK Pathways	Database Only	Database Only
		TNF signaling pathway	She-Chuang-Si-Wu-Tang Alleviates Inflammation and Itching Symptoms in a Psoriasis Mouse Model by Regulating the Th17/IL-17 Axis via the STAT3/ MAPK Pathways	Database Only	Database Only
		Hepatitis B	She-Chuang-Si-Wu-Tang Alleviates Inflammation and Itching Symptoms in a Psoriasis Mouse Model by Regulating the Th17/IL-17 Axis via the STAT3/ MAPK Pathways	Database Only	Database Only
		IL-17 signaling pathway	She-Chuang-Si-Wu-Tang Alleviates Inflammation and Itching Symptoms in a Psoriasis Mouse Model by Regulating the Th17/IL-17 Axis via the STAT3/ MAPK Pathways	Database Only	Database Only
		Human cytomegalovirus infection	She-Chuang-Si-Wu-Tang Alleviates Inflammation and Itching Symptoms in a Psoriasis Mouse Model by Regulating the Th17/IL-17 Axis via the STAT3/ MAPK Pathways	Database Only	Database Only
		Hepatitis C	She-Chuang-Si-Wu-Tang Alleviates Inflammation and Itching Symptoms in a Psoriasis Mouse Model by Regulating the Th17/IL-17 Axis via the STAT3/ MAPK Pathways	Database Only	Database Only
		Kaposi sarcoma-associated herpesvirus infection	She-Chuang-Si-Wu-Tang Alleviates Inflammation and Itching Symptoms in a Psoriasis Mouse Model by Regulating the Th17/IL-17 Axis via the STAT3/ MAPK Pathways	Database Only	Database Only
		PI3K-Akt signaling pathway	She-Chuang-Si-Wu-Tang Alleviates Inflammation and Itching Symptoms in a Psoriasis Mouse Model by Regulating the Th17/IL-17 Axis via the STAT3/ MAPK Pathways	Database Only	Database Only
		Cellular senescence	She-Chuang-Si-Wu-Tang Alleviates Inflammation and Itching Symptoms in a Psoriasis Mouse Model by Regulating the Th17/IL-17 Axis via the STAT3/ MAPK Pathways	Database Only	Database Only
		Endocrine resistance	She-Chuang-Si-Wu-Tang Alleviates Inflammation and Itching Symptoms in a Psoriasis Mouse Model by Regulating the Th17/IL-17 Axis via the STAT3/ MAPK Pathways	Database Only	Database Only
		Platinum drug resistance	She-Chuang-Si-Wu-Tang Alleviates Inflammation and Itching Symptoms in a Psoriasis Mouse Model by Regulating the Th17/IL-17 Axis via the STAT3/ MAPK Pathways	Database Only	Database Only
		Hepatocellular carcinoma	She-Chuang-Si-Wu-Tang Alleviates Inflammation and Itching Symptoms in a Psoriasis Mouse Model by Regulating the Th17/IL-17 Axis via the STAT3/ MAPK Pathways	Database Only	Database Only
		Toxoplasmosis	She-Chuang-Si-Wu-Tang Alleviates Inflammation and Itching Symptoms in a Psoriasis Mouse Model by Regulating the Th17/IL-17 Axis via the STAT3/ MAPK Pathways	Database Only	Database Only
		p53 signaling pathway	She-Chuang-Si-Wu-Tang Alleviates Inflammation and Itching Symptoms in a Psoriasis Mouse Model by Regulating the Th17/IL-17 Axis via the STAT3/ MAPK Pathways	Database Only	Database Only
		Chagas disease	She-Chuang-Si-Wu-Tang Alleviates Inflammation and Itching Symptoms in a Psoriasis Mouse Model by Regulating the Th17/IL-17 Axis via the STAT3/ MAPK Pathways	Database Only	Database Only
		Influenza A	She-Chuang-Si-Wu-Tang Alleviates Inflammation and Itching Symptoms in a Psoriasis Mouse Model by Regulating the Th17/IL-17 Axis via the STAT3/ MAPK Pathways	Database Only	Database Only
		Apoptosis pathway	She-Chuang-Si-Wu-Tang Alleviates Inflammation and Itching Symptoms in a Psoriasis Mouse Model by Regulating the Th17/IL-17 Axis via the STAT3/ MAPK Pathways	Database Only	Database Only
		Measles	She-Chuang-Si-Wu-Tang Alleviates Inflammation and Itching Symptoms in a Psoriasis Mouse Model by Regulating the Th17/IL-17 Axis via the STAT3/ MAPK Pathways	Database Only	Database Only
		Epstein-Barr virus infection	She-Chuang-Si-Wu-Tang Alleviates Inflammation and Itching Symptoms in a Psoriasis Mouse Model by Regulating the Th17/IL-17 Axis via the STAT3/ MAPK Pathways	Database Only	Database Only
		Glioma	She-Chuang-Si-Wu-Tang Alleviates Inflammation and Itching Symptoms in a Psoriasis Mouse Model by Regulating the Th17/IL-17 Axis via the STAT3/ MAPK Pathways	Database Only	Database Only
		C-type lectin receptor signaling pathway	She-Chuang-Si-Wu-Tang Alleviates Inflammation and Itching Symptoms in a Psoriasis Mouse Model by Regulating the Th17/IL-17 Axis via the STAT3/ MAPK Pathways	Database Only	Database Only
		Chronic myeloid leukemia	She-Chuang-Si-Wu-Tang Alleviates Inflammation and Itching Symptoms in a Psoriasis Mouse Model by Regulating the Th17/IL-17 Axis via the STAT3/ MAPK Pathways	Database Only	Database Only
		Leishmaniasis	She-Chuang-Si-Wu-Tang Alleviates Inflammation and Itching Symptoms in a Psoriasis Mouse Model by Regulating the Th17/IL-17 Axis via the STAT3/ MAPK Pathways	Database Only	Database Only
		Th17 cell differentiation	She-Chuang-Si-Wu-Tang Alleviates Inflammation and Itching Symptoms in a Psoriasis Mouse Model by Regulating the Th17/IL-17 Axis via the STAT3/ MAPK Pathways	Database Only	Database Only
		Pertussis	She-Chuang-Si-Wu-Tang Alleviates Inflammation and Itching Symptoms in a Psoriasis Mouse Model by Regulating the Th17/IL-17 Axis via the STAT3/ MAPK Pathways	Database Only	Database Only
		Human T-cell leukemia virus 1 infection	She-Chuang-Si-Wu-Tang Alleviates Inflammation and Itching Symptoms in a Psoriasis Mouse Model by Regulating the Th17/IL-17 Axis via the STAT3/ MAPK Pathways	Database Only	Database Only
TP53	Specific component	no key	Elemene Injection Overcomes Paclitaxel Resistance in Breast Cancer through AR/RUNX1 Signal: Network Pharmacology and Experimental Validation	Specific component	Database Only
IL6			Elemene Injection Overcomes Paclitaxel Resistance in Breast Cancer through AR/RUNX1 Signal: Network Pharmacology and Experimental Validation	Specific component	Database Only
ALB			Elemene Injection Overcomes Paclitaxel Resistance in Breast Cancer through AR/RUNX1 Signal: Network Pharmacology and Experimental Validation	Specific component	Database Only
			Elemene Injection Overcomes Paclitaxel Resistance in Breast Cancer through AR/RUNX1 Signal: Network Pharmacology and Experimental Validation	Specific component	Database Only
			Elemene Injection Overcomes Paclitaxel Resistance in Breast Cancer through AR/RUNX1 Signal: Network Pharmacology and Experimental Validation	Specific component	Database Only
			Elemene Injection Overcomes Paclitaxel Resistance in Breast Cancer through AR/RUNX1 Signal: Network Pharmacology and Experimental Validation	Specific component	Database Only
			Elemene Injection Overcomes Paclitaxel Resistance in Breast Cancer through AR/RUNX1 Signal: Network Pharmacology and Experimental Validation	Specific component	Database Only
			Elemene Injection Overcomes Paclitaxel Resistance in Breast Cancer through AR/RUNX1 Signal: Network Pharmacology and Experimental Validation	Specific component	Database Only
			Elemene Injection Overcomes Paclitaxel Resistance in Breast Cancer through AR/RUNX1 Signal: Network Pharmacology and Experimental Validation	Specific component	Database Only
			Elemene Injection Overcomes Paclitaxel Resistance in Breast Cancer through AR/RUNX1 Signal: Network Pharmacology and Experimental Validation	Specific component	Database Only
ALB	quercetin	AGE-RAGE signaling pathway	Network Pharmacology and Experimental Analysis to Explore the Effect and Mechanism of Modified Buyang Huanwu Decoction in the Treatment of Diabetic Nephropathy	Database Only	Combined with Omics
TP53	curcumin	Proteoglycans in cancer	Network Pharmacology and Experimental Analysis to Explore the Effect and Mechanism of Modified Buyang Huanwu Decoction in the Treatment of Diabetic Nephropathy	Database Only	Combined with Omics
IL1B	capscaicin	NF-kappa B signaling pathway	Network Pharmacology and Experimental Analysis to Explore the Effect and Mechanism of Modified Buyang Huanwu Decoction in the Treatment of Diabetic Nephropathy	Database Only	Combined with Omics
CASP3	adenine nucleotide	Hepatocellular carcinoma	Network Pharmacology and Experimental Analysis to Explore the Effect and Mechanism of Modified Buyang Huanwu Decoction in the Treatment of Diabetic Nephropathy	Database Only	Combined with Omics
MYC	Dandelion genus extract ethyl alcohol	Kaposi sarcoma-associated herpesvirus infection	Network Pharmacology and Experimental Analysis to Explore the Effect and Mechanism of Modified Buyang Huanwu Decoction in the Treatment of Diabetic Nephropathy	Database Only	Combined with Omics
CCL2	ursolic acid	Epstein-Barr virus infection	Network Pharmacology and Experimental Analysis to Explore the Effect and Mechanism of Modified Buyang Huanwu Decoction in the Treatment of Diabetic Nephropathy	Database Only	Combined with Omics
ICAM1	eugenol	PI3K-Akt signaling pathway	Network Pharmacology and Experimental Analysis to Explore the Effect and Mechanism of Modified Buyang Huanwu Decoction in the Treatment of Diabetic Nephropathy	Database Only	Combined with Omics
HMOX1	kaempferol	Lipid and atherosclerosis	Network Pharmacology and Experimental Analysis to Explore the Effect and Mechanism of Modified Buyang Huanwu Decoction in the Treatment of Diabetic Nephropathy	Database Only	Combined with Omics
	arsenic	Pathways in cancer	Network Pharmacology and Experimental Analysis to Explore the Effect and Mechanism of Modified Buyang Huanwu Decoction in the Treatment of Diabetic Nephropathy	Database Only	Combined with Omics
		Metabolic pathways	Network Pharmacology and Experimental Analysis to Explore the Effect and Mechanism of Modified Buyang Huanwu Decoction in the Treatment of Diabetic Nephropathy	Database Only	Combined with Omics
TNF	quercetin	Lipid and atherosclerosis	Unveiling the Mechanism of Liangxue Siwu Decoction in Treating Rosacea Through Network Pharmacology and in-vitro Experimental Validation	Database Only	Database Only
MMP2	kaempferol 3-O-xyloside	AGE-RAGE signaling pathway	Unveiling the Mechanism of Liangxue Siwu Decoction in Treating Rosacea Through Network Pharmacology and in-vitro Experimental Validation	Database Only	Database Only
IL6	kaempferol	Fluid shear stress and atherosclerosis	Unveiling the Mechanism of Liangxue Siwu Decoction in Treating Rosacea Through Network Pharmacology and in-vitro Experimental Validation	Database Only	Database Only
BCL2	Beta-sitosterol	Chemical carcinogenesis -- receptor activation	Unveiling the Mechanism of Liangxue Siwu Decoction in Treating Rosacea Through Network Pharmacology and in-vitro Experimental Validation	Database Only	Database Only
CXCL8	baicalein	Hepatitis B	Unveiling the Mechanism of Liangxue Siwu Decoction in Treating Rosacea Through Network Pharmacology and in-vitro Experimental Validation	Database Only	Database Only
CASP3	naringenin	TNF signaling pathway	Unveiling the Mechanism of Liangxue Siwu Decoction in Treating Rosacea Through Network Pharmacology and in-vitro Experimental Validation	Database Only	Database Only
ESR1		IL-17 signaling pathway	Unveiling the Mechanism of Liangxue Siwu Decoction in Treating Rosacea Through Network Pharmacology and in-vitro Experimental Validation	Database Only	Database Only
MMP9		Influenza A	Unveiling the Mechanism of Liangxue Siwu Decoction in Treating Rosacea Through Network Pharmacology and in-vitro Experimental Validation	Database Only	Database Only
IL1B		Tuberculosis	Unveiling the Mechanism of Liangxue Siwu Decoction in Treating Rosacea Through Network Pharmacology and in-vitro Experimental Validation	Database Only	Database Only
EGFR		Coronavirus disease - COVID-19	Unveiling the Mechanism of Liangxue Siwu Decoction in Treating Rosacea Through Network Pharmacology and in-vitro Experimental Validation	Database Only	Database Only
		HIF-1 signaling pathway	Unveiling the Mechanism of Liangxue Siwu Decoction in Treating Rosacea Through Network Pharmacology and in-vitro Experimental Validation	Database Only	Database Only
		Pertussis	Unveiling the Mechanism of Liangxue Siwu Decoction in Treating Rosacea Through Network Pharmacology and in-vitro Experimental Validation	Database Only	Database Only
		Amoebiosis	Unveiling the Mechanism of Liangxue Siwu Decoction in Treating Rosacea Through Network Pharmacology and in-vitro Experimental Validation	Database Only	Database Only
		Th17 cell differentiation	Unveiling the Mechanism of Liangxue Siwu Decoction in Treating Rosacea Through Network Pharmacology and in-vitro Experimental Validation	Database Only	Database Only
		Relaxin signaling pathway	Unveiling the Mechanism of Liangxue Siwu Decoction in Treating Rosacea Through Network Pharmacology and in-vitro Experimental Validation	Database Only	Database Only
		Measles	Unveiling the Mechanism of Liangxue Siwu Decoction in Treating Rosacea Through Network Pharmacology and in-vitro Experimental Validation	Database Only	Database Only
		EGFR tyrosine kinase inhibitor resistance	Unveiling the Mechanism of Liangxue Siwu Decoction in Treating Rosacea Through Network Pharmacology and in-vitro Experimental Validation	Database Only	Database Only
		Prostate cancer	Unveiling the Mechanism of Liangxue Siwu Decoction in Treating Rosacea Through Network Pharmacology and in-vitro Experimental Validation	Database Only	Database Only
		Chagas disease	Unveiling the Mechanism of Liangxue Siwu Decoction in Treating Rosacea Through Network Pharmacology and in-vitro Experimental Validation	Database Only	Database Only
		Inflammatory bowel disease	Unveiling the Mechanism of Liangxue Siwu Decoction in Treating Rosacea Through Network Pharmacology and in-vitro Experimental Validation	Database Only	Database Only
Exclusion Criteria	Exclusion Criteria	Exclusion Criteria	A Multi-Feature and Dual-Attribute Interaction Aggregation Model for Predicting Drug-Target Interactions
Exclusion Criteria	Exclusion Criteria	Exclusion Criteria	Screening and Identification of ESR1 as a Target of Icaritin in Hepatocellular Carcinoma: Evidence from Bibliometrics and Bioinformatic Analysis
CTNNB1	7-epi-eudesm-4(15)-ene-1beta	Pancreatic cancer	Deciphering the Anticancer Arsenal of Piper longum: Network Pharmacology and Molecular Docking Unveil Phytochemical Targets Against Lung Cancer	Database Only	Database Only
STAT3	demethoxyplparteine	Prostate cancer	Deciphering the Anticancer Arsenal of Piper longum: Network Pharmacology and Molecular Docking Unveil Phytochemical Targets Against Lung Cancer	Database Only	Database Only
HIF1A	Methyl 3,4,5-trimethoxycinnamate	Endocrine resistance	Deciphering the Anticancer Arsenal of Piper longum: Network Pharmacology and Molecular Docking Unveil Phytochemical Targets Against Lung Cancer	Database Only	Database Only
HSP90AA1	6-alpha-diol	Progesterone-mediated oocyte maturation	Deciphering the Anticancer Arsenal of Piper longum: Network Pharmacology and Molecular Docking Unveil Phytochemical Targets Against Lung Cancer	Database Only	Database Only
ERBB2	Aristolodione	AGE-RAGE signaling pathway	Deciphering the Anticancer Arsenal of Piper longum: Network Pharmacology and Molecular Docking Unveil Phytochemical Targets Against Lung Cancer	Database Only	Database Only
	Aristolactam	C-type lectin receptor signaling pathway	Deciphering the Anticancer Arsenal of Piper longum: Network Pharmacology and Molecular Docking Unveil Phytochemical Targets Against Lung Cancer	Database Only	Database Only
	Norcepharadione B	Th17 cell differentiation	Deciphering the Anticancer Arsenal of Piper longum: Network Pharmacology and Molecular Docking Unveil Phytochemical Targets Against Lung Cancer	Database Only	Database Only
	Piperlongumine	Kaposi sarcoma-associated herpesvirus infection	Deciphering the Anticancer Arsenal of Piper longum: Network Pharmacology and Molecular Docking Unveil Phytochemical Targets Against Lung Cancer	Database Only	Database Only
	Cepharadione B	Hepatitis C	Deciphering the Anticancer Arsenal of Piper longum: Network Pharmacology and Molecular Docking Unveil Phytochemical Targets Against Lung Cancer	Database Only	Database Only
	Fargesin	MicroRNAs in cancer	Deciphering the Anticancer Arsenal of Piper longum: Network Pharmacology and Molecular Docking Unveil Phytochemical Targets Against Lung Cancer	Database Only	Database Only
		Measles	Deciphering the Anticancer Arsenal of Piper longum: Network Pharmacology and Molecular Docking Unveil Phytochemical Targets Against Lung Cancer	Database Only	Database Only
		Viral carcinogenesis	Deciphering the Anticancer Arsenal of Piper longum: Network Pharmacology and Molecular Docking Unveil Phytochemical Targets Against Lung Cancer	Database Only	Database Only
		Cellular senescence	Deciphering the Anticancer Arsenal of Piper longum: Network Pharmacology and Molecular Docking Unveil Phytochemical Targets Against Lung Cancer	Database Only	Database Only
		Hepatitis B	Deciphering the Anticancer Arsenal of Piper longum: Network Pharmacology and Molecular Docking Unveil Phytochemical Targets Against Lung Cancer	Database Only	Database Only
		Epstein-Barr virus infection	Deciphering the Anticancer Arsenal of Piper longum: Network Pharmacology and Molecular Docking Unveil Phytochemical Targets Against Lung Cancer	Database Only	Database Only
		Proteoglycans in cancer	Deciphering the Anticancer Arsenal of Piper longum: Network Pharmacology and Molecular Docking Unveil Phytochemical Targets Against Lung Cancer	Database Only	Database Only
		Human cytomegalovirus infection	Deciphering the Anticancer Arsenal of Piper longum: Network Pharmacology and Molecular Docking Unveil Phytochemical Targets Against Lung Cancer	Database Only	Database Only
		Pathways in cancer	Deciphering the Anticancer Arsenal of Piper longum: Network Pharmacology and Molecular Docking Unveil Phytochemical Targets Against Lung Cancer	Database Only	Database Only
		Human papillomavirus infection	Deciphering the Anticancer Arsenal of Piper longum: Network Pharmacology and Molecular Docking Unveil Phytochemical Targets Against Lung Cancer	Database Only	Database Only
		PI3K-Akt signaling pathway	Deciphering the Anticancer Arsenal of Piper longum: Network Pharmacology and Molecular Docking Unveil Phytochemical Targets Against Lung Cancer	Database Only	Database Only
no key	Astragaloside IV	Kaposi sarcoma-associated herpesvirus infection	Shenqi Fuzheng Injection Reduces Cisplatin-Induced Kidney Injury via cGAS/STING Signaling Pathway in Breast Cancer Mice Model	Combined with Experiment	Database Only
	Azelaic Acid	Proteoglycans in cancer	Shenqi Fuzheng Injection Reduces Cisplatin-Induced Kidney Injury via cGAS/STING Signaling Pathway in Breast Cancer Mice Model	Combined with Experiment	Database Only
	Calycosin 7-O-glucoside	Bladder cancer	Shenqi Fuzheng Injection Reduces Cisplatin-Induced Kidney Injury via cGAS/STING Signaling Pathway in Breast Cancer Mice Model	Combined with Experiment	Database Only
	Cyclocephaloside II	Lipid and atherosclerosis	Shenqi Fuzheng Injection Reduces Cisplatin-Induced Kidney Injury via cGAS/STING Signaling Pathway in Breast Cancer Mice Model	Combined with Experiment	Database Only
	Guanosine	Human cytomegalovirus infection	Shenqi Fuzheng Injection Reduces Cisplatin-Induced Kidney Injury via cGAS/STING Signaling Pathway in Breast Cancer Mice Model	Combined with Experiment	Database Only
	Lobetyolin	Endocrine resistance	Shenqi Fuzheng Injection Reduces Cisplatin-Induced Kidney Injury via cGAS/STING Signaling Pathway in Breast Cancer Mice Model	Combined with Experiment	Database Only
	Markhamioside F	AGE-RAGE signaling pathway	Shenqi Fuzheng Injection Reduces Cisplatin-Induced Kidney Injury via cGAS/STING Signaling Pathway in Breast Cancer Mice Model	Combined with Experiment	Database Only
	Methylnissolin-3-O-glucoside	Colorectal cancer	Shenqi Fuzheng Injection Reduces Cisplatin-Induced Kidney Injury via cGAS/STING Signaling Pathway in Breast Cancer Mice Model	Combined with Experiment	Database Only
	Saccharumoside C	MicroRNAs in cancer	Shenqi Fuzheng Injection Reduces Cisplatin-Induced Kidney Injury via cGAS/STING Signaling Pathway in Breast Cancer Mice Model	Combined with Experiment	Database Only
		Pancreatic cancer	Shenqi Fuzheng Injection Reduces Cisplatin-Induced Kidney Injury via cGAS/STING Signaling Pathway in Breast Cancer Mice Model	Combined with Experiment	Database Only
		Hepatitis B	Shenqi Fuzheng Injection Reduces Cisplatin-Induced Kidney Injury via cGAS/STING Signaling Pathway in Breast Cancer Mice Model	Combined with Experiment	Database Only
		PI3K-Akt signaling pathway	Shenqi Fuzheng Injection Reduces Cisplatin-Induced Kidney Injury via cGAS/STING Signaling Pathway in Breast Cancer Mice Model	Combined with Experiment	Database Only
		Thyroid cancer	Shenqi Fuzheng Injection Reduces Cisplatin-Induced Kidney Injury via cGAS/STING Signaling Pathway in Breast Cancer Mice Model	Combined with Experiment	Database Only
		Prostate cancer	Shenqi Fuzheng Injection Reduces Cisplatin-Induced Kidney Injury via cGAS/STING Signaling Pathway in Breast Cancer Mice Model	Combined with Experiment	Database Only
		EGFR tyrosine kinase inhibitor resistance	Shenqi Fuzheng Injection Reduces Cisplatin-Induced Kidney Injury via cGAS/STING Signaling Pathway in Breast Cancer Mice Model	Combined with Experiment	Database Only
		T cell receptor signaling pathway	Shenqi Fuzheng Injection Reduces Cisplatin-Induced Kidney Injury via cGAS/STING Signaling Pathway in Breast Cancer Mice Model	Combined with Experiment	Database Only
		HIF-1 signaling pathway	Shenqi Fuzheng Injection Reduces Cisplatin-Induced Kidney Injury via cGAS/STING Signaling Pathway in Breast Cancer Mice Model	Combined with Experiment	Database Only
		Epstein-Barr virus infection	Shenqi Fuzheng Injection Reduces Cisplatin-Induced Kidney Injury via cGAS/STING Signaling Pathway in Breast Cancer Mice Model	Combined with Experiment	Database Only
		PD-L1 expression and PD-1 checkpoint pathway in cancer	Shenqi Fuzheng Injection Reduces Cisplatin-Induced Kidney Injury via cGAS/STING Signaling Pathway in Breast Cancer Mice Model	Combined with Experiment	Database Only
		Breast cancer	Shenqi Fuzheng Injection Reduces Cisplatin-Induced Kidney Injury via cGAS/STING Signaling Pathway in Breast Cancer Mice Model	Combined with Experiment	Database Only
IL6	no key	Pathways in cancer	Network Pharmacology Followed by Experimental Validation to Explore the Mechanism of Stigmasterol in Sangbaipi Decoction Regulating PI3K/Akt Signaling to Alleviate Acute Exacerbation of Chronic Obstructive Pulmonary Disease	Database Only	Database Only
ALB		Lipid and atherosclerosis	Network Pharmacology Followed by Experimental Validation to Explore the Mechanism of Stigmasterol in Sangbaipi Decoction Regulating PI3K/Akt Signaling to Alleviate Acute Exacerbation of Chronic Obstructive Pulmonary Disease	Database Only	Database Only
VEGFA		PI3K-Akt signaling pathway	Network Pharmacology Followed by Experimental Validation to Explore the Mechanism of Stigmasterol in Sangbaipi Decoction Regulating PI3K/Akt Signaling to Alleviate Acute Exacerbation of Chronic Obstructive Pulmonary Disease	Database Only	Database Only
TNF		AGE-RAGE signaling pathway	Network Pharmacology Followed by Experimental Validation to Explore the Mechanism of Stigmasterol in Sangbaipi Decoction Regulating PI3K/Akt Signaling to Alleviate Acute Exacerbation of Chronic Obstructive Pulmonary Disease	Database Only	Database Only
IL1B		Chemical carcinogenesis -- receptor activation	Network Pharmacology Followed by Experimental Validation to Explore the Mechanism of Stigmasterol in Sangbaipi Decoction Regulating PI3K/Akt Signaling to Alleviate Acute Exacerbation of Chronic Obstructive Pulmonary Disease	Database Only	Database Only
CTNNB1		Chemical carcinogenesis - reactive oxygen species	Network Pharmacology Followed by Experimental Validation to Explore the Mechanism of Stigmasterol in Sangbaipi Decoction Regulating PI3K/Akt Signaling to Alleviate Acute Exacerbation of Chronic Obstructive Pulmonary Disease	Database Only	Database Only
CASP3		Calcium signaling pathway	Network Pharmacology Followed by Experimental Validation to Explore the Mechanism of Stigmasterol in Sangbaipi Decoction Regulating PI3K/Akt Signaling to Alleviate Acute Exacerbation of Chronic Obstructive Pulmonary Disease	Database Only	Database Only
TP53		Transcriptional misregulation in cancer	Network Pharmacology Followed by Experimental Validation to Explore the Mechanism of Stigmasterol in Sangbaipi Decoction Regulating PI3K/Akt Signaling to Alleviate Acute Exacerbation of Chronic Obstructive Pulmonary Disease	Database Only	Database Only
JUN		Platinum drug resistance	Network Pharmacology Followed by Experimental Validation to Explore the Mechanism of Stigmasterol in Sangbaipi Decoction Regulating PI3K/Akt Signaling to Alleviate Acute Exacerbation of Chronic Obstructive Pulmonary Disease	Database Only	Database Only
AKT1		NF-kappa B signaling pathway	Network Pharmacology Followed by Experimental Validation to Explore the Mechanism of Stigmasterol in Sangbaipi Decoction Regulating PI3K/Akt Signaling to Alleviate Acute Exacerbation of Chronic Obstructive Pulmonary Disease	Database Only	Database Only
		Leishmaniasis	Network Pharmacology Followed by Experimental Validation to Explore the Mechanism of Stigmasterol in Sangbaipi Decoction Regulating PI3K/Akt Signaling to Alleviate Acute Exacerbation of Chronic Obstructive Pulmonary Disease	Database Only	Database Only
		cAMP signaling pathway	Network Pharmacology Followed by Experimental Validation to Explore the Mechanism of Stigmasterol in Sangbaipi Decoction Regulating PI3K/Akt Signaling to Alleviate Acute Exacerbation of Chronic Obstructive Pulmonary Disease	Database Only	Database Only
		Insulin resistance	Network Pharmacology Followed by Experimental Validation to Explore the Mechanism of Stigmasterol in Sangbaipi Decoction Regulating PI3K/Akt Signaling to Alleviate Acute Exacerbation of Chronic Obstructive Pulmonary Disease	Database Only	Database Only
		Estrogen signaling pathway	Network Pharmacology Followed by Experimental Validation to Explore the Mechanism of Stigmasterol in Sangbaipi Decoction Regulating PI3K/Akt Signaling to Alleviate Acute Exacerbation of Chronic Obstructive Pulmonary Disease	Database Only	Database Only
		Thyroid hormone signaling pathway	Network Pharmacology Followed by Experimental Validation to Explore the Mechanism of Stigmasterol in Sangbaipi Decoction Regulating PI3K/Akt Signaling to Alleviate Acute Exacerbation of Chronic Obstructive Pulmonary Disease	Database Only	Database Only
		Secretion	Network Pharmacology Followed by Experimental Validation to Explore the Mechanism of Stigmasterol in Sangbaipi Decoction Regulating PI3K/Akt Signaling to Alleviate Acute Exacerbation of Chronic Obstructive Pulmonary Disease	Database Only	Database Only
		JAK-STAT signaling pathway	Network Pharmacology Followed by Experimental Validation to Explore the Mechanism of Stigmasterol in Sangbaipi Decoction Regulating PI3K/Akt Signaling to Alleviate Acute Exacerbation of Chronic Obstructive Pulmonary Disease	Database Only	Database Only
		Oxytocin signaling pathway	Network Pharmacology Followed by Experimental Validation to Explore the Mechanism of Stigmasterol in Sangbaipi Decoction Regulating PI3K/Akt Signaling to Alleviate Acute Exacerbation of Chronic Obstructive Pulmonary Disease	Database Only	Database Only
		cGMP-PKG signaling pathway	Network Pharmacology Followed by Experimental Validation to Explore the Mechanism of Stigmasterol in Sangbaipi Decoction Regulating PI3K/Akt Signaling to Alleviate Acute Exacerbation of Chronic Obstructive Pulmonary Disease	Database Only	Database Only
		Apoptosis pathway	Network Pharmacology Followed by Experimental Validation to Explore the Mechanism of Stigmasterol in Sangbaipi Decoction Regulating PI3K/Akt Signaling to Alleviate Acute Exacerbation of Chronic Obstructive Pulmonary Disease	Database Only	Database Only
no key	no key	Lipid and atherosclerosis	Suppression of CGRP and TRPV1 Expression in Dorsal Root Ganglia of Knee Osteoarthritis Rats by Huojing Decoction via TrkA/MKK3/6/p38 Pathway	Database Only	Database Only
		Kaposi sarcoma-associated herpesvirus infection	Suppression of CGRP and TRPV1 Expression in Dorsal Root Ganglia of Knee Osteoarthritis Rats by Huojing Decoction via TrkA/MKK3/6/p38 Pathway	Database Only	Database Only
		Hepatitis B	Suppression of CGRP and TRPV1 Expression in Dorsal Root Ganglia of Knee Osteoarthritis Rats by Huojing Decoction via TrkA/MKK3/6/p38 Pathway	Database Only	Database Only
		Human cytomegalovirus infection	Suppression of CGRP and TRPV1 Expression in Dorsal Root Ganglia of Knee Osteoarthritis Rats by Huojing Decoction via TrkA/MKK3/6/p38 Pathway	Database Only	Database Only
		AGE-RAGE signaling pathway	Suppression of CGRP and TRPV1 Expression in Dorsal Root Ganglia of Knee Osteoarthritis Rats by Huojing Decoction via TrkA/MKK3/6/p38 Pathway	Database Only	Database Only
		Epstein-Barr virus infection	Suppression of CGRP and TRPV1 Expression in Dorsal Root Ganglia of Knee Osteoarthritis Rats by Huojing Decoction via TrkA/MKK3/6/p38 Pathway	Database Only	Database Only
		Chemical carcinogenesis -- receptor activation	Suppression of CGRP and TRPV1 Expression in Dorsal Root Ganglia of Knee Osteoarthritis Rats by Huojing Decoction via TrkA/MKK3/6/p38 Pathway	Database Only	Database Only
		Proteoglycans in cancer	Suppression of CGRP and TRPV1 Expression in Dorsal Root Ganglia of Knee Osteoarthritis Rats by Huojing Decoction via TrkA/MKK3/6/p38 Pathway	Database Only	Database Only
		Human immunodeficiency virus 1 infection	Suppression of CGRP and TRPV1 Expression in Dorsal Root Ganglia of Knee Osteoarthritis Rats by Huojing Decoction via TrkA/MKK3/6/p38 Pathway	Database Only	Database Only
		Small cell lung cancer	Suppression of CGRP and TRPV1 Expression in Dorsal Root Ganglia of Knee Osteoarthritis Rats by Huojing Decoction via TrkA/MKK3/6/p38 Pathway	Database Only	Database Only
		IL-17 signaling pathway	Suppression of CGRP and TRPV1 Expression in Dorsal Root Ganglia of Knee Osteoarthritis Rats by Huojing Decoction via TrkA/MKK3/6/p38 Pathway	Database Only	Database Only
		Measles	Suppression of CGRP and TRPV1 Expression in Dorsal Root Ganglia of Knee Osteoarthritis Rats by Huojing Decoction via TrkA/MKK3/6/p38 Pathway	Database Only	Database Only
		Non-alcoholic fatty liver disease	Suppression of CGRP and TRPV1 Expression in Dorsal Root Ganglia of Knee Osteoarthritis Rats by Huojing Decoction via TrkA/MKK3/6/p38 Pathway	Database Only	Database Only
		TNF signaling pathway	Suppression of CGRP and TRPV1 Expression in Dorsal Root Ganglia of Knee Osteoarthritis Rats by Huojing Decoction via TrkA/MKK3/6/p38 Pathway	Database Only	Database Only
		Influenza A	Suppression of CGRP and TRPV1 Expression in Dorsal Root Ganglia of Knee Osteoarthritis Rats by Huojing Decoction via TrkA/MKK3/6/p38 Pathway	Database Only	Database Only
		Colorectal cancer	Suppression of CGRP and TRPV1 Expression in Dorsal Root Ganglia of Knee Osteoarthritis Rats by Huojing Decoction via TrkA/MKK3/6/p38 Pathway	Database Only	Database Only
		Endocrine resistance	Suppression of CGRP and TRPV1 Expression in Dorsal Root Ganglia of Knee Osteoarthritis Rats by Huojing Decoction via TrkA/MKK3/6/p38 Pathway	Database Only	Database Only
		Yersinia infection	Suppression of CGRP and TRPV1 Expression in Dorsal Root Ganglia of Knee Osteoarthritis Rats by Huojing Decoction via TrkA/MKK3/6/p38 Pathway	Database Only	Database Only
		Prostate cancer	Suppression of CGRP and TRPV1 Expression in Dorsal Root Ganglia of Knee Osteoarthritis Rats by Huojing Decoction via TrkA/MKK3/6/p38 Pathway	Database Only	Database Only
		Ovarian cancer	Suppression of CGRP and TRPV1 Expression in Dorsal Root Ganglia of Knee Osteoarthritis Rats by Huojing Decoction via TrkA/MKK3/6/p38 Pathway	Database Only	Database Only
AKT1	Specific component	MeroHNAs in cancer	Kavain Alleviates Choroidal Neovascularization Via Decreasing the Activity of the HIF-1α/VEGF-A/VEGFR2 Signaling Pathway and Inhibiting Inflammation	Specific component	Database Only
BCL2		PI3K-Akt signaling pathway	Kavain Alleviates Choroidal Neovascularization Via Decreasing the Activity of the HIF-1α/VEGF-A/VEGFR2 Signaling Pathway and Inhibiting Inflammation	Specific component	Database Only
CASP3		Human T-cell leukemia virus 1 infection	Kavain Alleviates Choroidal Neovascularization Via Decreasing the Activity of the HIF-1α/VEGF-A/VEGFR2 Signaling Pathway and Inhibiting Inflammation	Specific component	Database Only
CTNNB1		Coronavirus disease - COVID-19	Kavain Alleviates Choroidal Neovascularization Via Decreasing the Activity of the HIF-1α/VEGF-A/VEGFR2 Signaling Pathway and Inhibiting Inflammation	Specific component	Database Only
ESR1		Lipid and atherosclerosis	Kavain Alleviates Choroidal Neovascularization Via Decreasing the Activity of the HIF-1α/VEGF-A/VEGFR2 Signaling Pathway and Inhibiting Inflammation	Specific component	Database Only
HSP90AA1		Epstein-Barr virus infection	Kavain Alleviates Choroidal Neovascularization Via Decreasing the Activity of the HIF-1α/VEGF-A/VEGFR2 Signaling Pathway and Inhibiting Inflammation	Specific component	Database Only
MMP9		Proteoglycans in cancer	Kavain Alleviates Choroidal Neovascularization Via Decreasing the Activity of the HIF-1α/VEGF-A/VEGFR2 Signaling Pathway and Inhibiting Inflammation	Specific component	Database Only
STAT3		Kaposi sarcoma-associated herpesvirus infection	Kavain Alleviates Choroidal Neovascularization Via Decreasing the Activity of the HIF-1α/VEGF-A/VEGFR2 Signaling Pathway and Inhibiting Inflammation	Specific component	Database Only
IL17		Hepatitis B	Kavain Alleviates Choroidal Neovascularization Via Decreasing the Activity of the HIF-1α/VEGF-A/VEGFR2 Signaling Pathway and Inhibiting Inflammation	Specific component	Database Only
		Cellular senescence	Kavain Alleviates Choroidal Neovascularization Via Decreasing the Activity of the HIF-1α/VEGF-A/VEGFR2 Signaling Pathway and Inhibiting Inflammation	Specific component	Database Only
		Measles	Kavain Alleviates Choroidal Neovascularization Via Decreasing the Activity of the HIF-1α/VEGF-A/VEGFR2 Signaling Pathway and Inhibiting Inflammation	Specific component	Database Only
		TNF signaling pathway	Kavain Alleviates Choroidal Neovascularization Via Decreasing the Activity of the HIF-1α/VEGF-A/VEGFR2 Signaling Pathway and Inhibiting Inflammation	Specific component	Database Only
		Toxoplasmosis	Kavain Alleviates Choroidal Neovascularization Via Decreasing the Activity of the HIF-1α/VEGF-A/VEGFR2 Signaling Pathway and Inhibiting Inflammation	Specific component	Database Only
		FoxO signaling pathway	Kavain Alleviates Choroidal Neovascularization Via Decreasing the Activity of the HIF-1α/VEGF-A/VEGFR2 Signaling Pathway and Inhibiting Inflammation	Specific component	Database Only
		Th17 cell differentiation	Kavain Alleviates Choroidal Neovascularization Via Decreasing the Activity of the HIF-1α/VEGF-A/VEGFR2 Signaling Pathway and Inhibiting Inflammation	Specific component	Database Only
		Prostate cancer	Kavain Alleviates Choroidal Neovascularization Via Decreasing the Activity of the HIF-1α/VEGF-A/VEGFR2 Signaling Pathway and Inhibiting Inflammation	Specific component	Database Only
		AGE-RAGE signaling pathway	Kavain Alleviates Choroidal Neovascularization Via Decreasing the Activity of the HIF-1α/VEGF-A/VEGFR2 Signaling Pathway and Inhibiting Inflammation	Specific component	Database Only
		IL-17 signaling pathway	Kavain Alleviates Choroidal Neovascularization Via Decreasing the Activity of the HIF-1α/VEGF-A/VEGFR2 Signaling Pathway and Inhibiting Inflammation	Specific component	Database Only
		Leishmaniasis	Kavain Alleviates Choroidal Neovascularization Via Decreasing the Activity of the HIF-1α/VEGF-A/VEGFR2 Signaling Pathway and Inhibiting Inflammation	Specific component	Database Only
		Pancreatic cancer	Kavain Alleviates Choroidal Neovascularization Via Decreasing the Activity of the HIF-1α/VEGF-A/VEGFR2 Signaling Pathway and Inhibiting Inflammation	Specific component	Database Only
AKT1	Specific component	Apoptosis pathway	Network pharmacology and biological verification of morusin's therapeutic mechanisms in inhibiting nasopharyngeal carcinoma growth	Specific component	Database Only
CTNNB1		Lipid and atherosclerosis	Network pharmacology and biological verification of morusin's therapeutic mechanisms in inhibiting nasopharyngeal carcinoma growth	Specific component	Database Only
HSP90AA1		Toxoplasmosis	Network pharmacology and biological verification of morusin's therapeutic mechanisms in inhibiting nasopharyngeal carcinoma growth	Specific component	Database Only
BCL2		Small cell lung cancer	Network pharmacology and biological verification of morusin's therapeutic mechanisms in inhibiting nasopharyngeal carcinoma growth	Specific component	Database Only
STAT3		Proteoglycans in cancer	Network pharmacology and biological verification of morusin's therapeutic mechanisms in inhibiting nasopharyngeal carcinoma growth	Specific component	Database Only
CASP3		Hepatitis B	Network pharmacology and biological verification of morusin's therapeutic mechanisms in inhibiting nasopharyngeal carcinoma growth	Specific component	Database Only
ESR1		Endocrine resistance	Network pharmacology and biological verification of morusin's therapeutic mechanisms in inhibiting nasopharyngeal carcinoma growth	Specific component	Database Only
MMP9		Endometriosis	Network pharmacology and biological verification of morusin's therapeutic mechanisms in inhibiting nasopharyngeal carcinoma growth	Specific component	Database Only
		MicroRNAs in cancer	Network pharmacology and biological verification of morusin's therapeutic mechanisms in inhibiting nasopharyngeal carcinoma growth	Specific component	Database Only
		Sarcoidosis	Network pharmacology and biological verification of morusin's therapeutic mechanisms in inhibiting nasopharyngeal carcinoma growth	Specific component	Database Only
		Platelet activation	Network pharmacology and biological verification of morusin's therapeutic mechanisms in inhibiting nasopharyngeal carcinoma growth	Specific component	Database Only
		IL-17 signaling pathway	Network pharmacology and biological verification of morusin's therapeutic mechanisms in inhibiting nasopharyngeal carcinoma growth	Specific component	Database Only
		Kaposi sarcoma-associated herpesvirus infection	Network pharmacology and biological verification of morusin's therapeutic mechanisms in inhibiting nasopharyngeal carcinoma growth	Specific component	Database Only
		Pancreatic cancer	Network pharmacology and biological verification of morusin's therapeutic mechanisms in inhibiting nasopharyngeal carcinoma growth	Specific component	Database Only
		Epstein-Barr virus infection	Network pharmacology and biological verification of morusin's therapeutic mechanisms in inhibiting nasopharyngeal carcinoma growth	Specific component	Database Only
		Hepatitis C	Network pharmacology and biological verification of morusin's therapeutic mechanisms in inhibiting nasopharyngeal carcinoma growth	Specific component	Database Only
		Chemical carcinogenesis -- receptor activation	Network pharmacology and biological verification of morusin's therapeutic mechanisms in inhibiting nasopharyngeal carcinoma growth	Specific component	Database Only
		Hepatocellular carcinoma	Network pharmacology and biological verification of morusin's therapeutic mechanisms in inhibiting nasopharyngeal carcinoma growth	Specific component	Database Only
no key	no key	Calcium signaling pathway	Myrrh Essential Oil Improves DSS-Induced Colitis by Modulating the MAPK Signaling Pathway : In vitro and in vivo Studies	Combined with Experiment	Combined with Omics
		Neuroactive ligand-receptor interaction	Myrrh Essential Oil Improves DSS-Induced Colitis by Modulating the MAPK Signaling Pathway : In vitro and in vivo Studies	Combined with Experiment	Combined with Omics
		Cortical carbon metabolism in cancer	Myrrh Essential Oil Improves DSS-Induced Colitis by Modulating the MAPK Signaling Pathway : In vitro and in vivo Studies	Combined with Experiment	Combined with Omics
		Progestin signaling pathway	Myrrh Essential Oil Improves DSS-Induced Colitis by Modulating the MAPK Signaling Pathway : In vitro and in vivo Studies	Combined with Experiment	Combined with Omics
		VEGF signaling pathway	Myrrh Essential Oil Improves DSS-Induced Colitis by Modulating the MAPK Signaling Pathway : In vitro and in vivo Studies	Combined with Experiment	Combined with Omics
		MAPK signaling pathway	Myrrh Essential Oil Improves DSS-Induced Colitis by Modulating the MAPK Signaling Pathway : In vitro and in vivo Studies	Combined with Experiment	Combined with Omics
		Non-small cell lung cancer	Myrrh Essential Oil Improves DSS-Induced Colitis by Modulating the MAPK Signaling Pathway : In vitro and in vivo Studies	Combined with Experiment	Combined with Omics
		Cell cycle	Myrrh Essential Oil Improves DSS-Induced Colitis by Modulating the MAPK Signaling Pathway : In vitro and in vivo Studies	Combined with Experiment	Combined with Omics
		Measles	Myrrh Essential Oil Improves DSS-Induced Colitis by Modulating the MAPK Signaling Pathway : In vitro and in vivo Studies	Combined with Experiment	Combined with Omics
		Cellular senescence	Myrrh Essential Oil Improves DSS-Induced Colitis by Modulating the MAPK Signaling Pathway : In vitro and in vivo Studies	Combined with Experiment	Combined with Omics
		Choline metabolism in cancer	Myrrh Essential Oil Improves DSS-Induced Colitis by Modulating the MAPK Signaling Pathway : In vitro and in vivo Studies	Combined with Experiment	Combined with Omics
		Migration of neutrophils in inflammation	Myrrh Essential Oil Improves DSS-Induced Colitis by Modulating the MAPK Signaling Pathway : In vitro and in vivo Studies	Combined with Experiment	Combined with Omics
		Th17 cell differentiation	Myrrh Essential Oil Improves DSS-Induced Colitis by Modulating the MAPK Signaling Pathway : In vitro and in vivo Studies	Combined with Experiment	Combined with Omics
		Insulin resistance	Myrrh Essential Oil Improves DSS-Induced Colitis by Modulating the MAPK Signaling Pathway : In vitro and in vivo Studies	Combined with Experiment	Combined with Omics
		Lung metastasis	Myrrh Essential Oil Improves DSS-Induced Colitis by Modulating the MAPK Signaling Pathway : In vitro and in vivo Studies	Combined with Experiment	Combined with Omics
CASP8	Specific component	Lipid and atherosclerosis	Breviscapine Reduces Sepsis-Induced Acute Lung Injury by Targeting CASP8 to Regulate Neutrophil Apoptosis and Inflammation	Specific component	Database Only
RELA		Salmonella infection	Breviscapine Reduces Sepsis-Induced Acute Lung Injury by Targeting CASP8 to Regulate Neutrophil Apoptosis and Inflammation	Specific component	Database Only
CASP3		Apoptosis pathway	Breviscapine Reduces Sepsis-Induced Acute Lung Injury by Targeting CASP8 to Regulate Neutrophil Apoptosis and Inflammation	Specific component	Database Only
PTGS2		Human cytomegalovirus infection	Breviscapine Reduces Sepsis-Induced Acute Lung Injury by Targeting CASP8 to Regulate Neutrophil Apoptosis and Inflammation	Specific component	Database Only
MAPK14		Kaposi sarcoma-associated herpesvirus infection	Breviscapine Reduces Sepsis-Induced Acute Lung Injury by Targeting CASP8 to Regulate Neutrophil Apoptosis and Inflammation	Specific component	Database Only
BCL2L1		Pathogenic Escherichia coli infection	Breviscapine Reduces Sepsis-Induced Acute Lung Injury by Targeting CASP8 to Regulate Neutrophil Apoptosis and Inflammation	Specific component	Database Only
TNF		AGE-RAGE signaling pathway	Breviscapine Reduces Sepsis-Induced Acute Lung Injury by Targeting CASP8 to Regulate Neutrophil Apoptosis and Inflammation	Specific component	Database Only
		C-type lectin receptor signaling pathway	Breviscapine Reduces Sepsis-Induced Acute Lung Injury by Targeting CASP8 to Regulate Neutrophil Apoptosis and Inflammation	Specific component	Database Only
		Legionellosis	Breviscapine Reduces Sepsis-Induced Acute Lung Injury by Targeting CASP8 to Regulate Neutrophil Apoptosis and Inflammation	Specific component	Database Only
		Apoptosis pathway	Breviscapine Reduces Sepsis-Induced Acute Lung Injury by Targeting CASP8 to Regulate Neutrophil Apoptosis and Inflammation	Specific component	Database Only
AKT1	quercetin	Pathways in cancer	Exploring active ingredients and mechanisms of Coptidis Rhizoma-ginger against colon cancer using network pharmacology and molecular docking	Database Only	Database Only
TP53	6-gingerol	PI3K-Akt signaling pathway	Exploring active ingredients and mechanisms of Coptidis Rhizoma-ginger against colon cancer using network pharmacology and molecular docking	Database Only	Database Only
STAT3		Lipid and atherosclerosis	Exploring active ingredients and mechanisms of Coptidis Rhizoma-ginger against colon cancer using network pharmacology and molecular docking	Database Only	Database Only
SRC		Proteoglycans in cancer	Exploring active ingredients and mechanisms of Coptidis Rhizoma-ginger against colon cancer using network pharmacology and molecular docking	Database Only	Database Only
HSP90AA1		Human cytomegalovirus infection	Exploring active ingredients and mechanisms of Coptidis Rhizoma-ginger against colon cancer using network pharmacology and molecular docking	Database Only	Database Only
JAK2		Kaposi sarcoma-associated herpesvirus infection	Exploring active ingredients and mechanisms of Coptidis Rhizoma-ginger against colon cancer using network pharmacology and molecular docking	Database Only	Database Only
CASP3		Hepatitis B	Exploring active ingredients and mechanisms of Coptidis Rhizoma-ginger against colon cancer using network pharmacology and molecular docking	Database Only	Database Only
PTGS2		Chemical carcinogenesis -- receptor activation	Exploring active ingredients and mechanisms of Coptidis Rhizoma-ginger against colon cancer using network pharmacology and molecular docking	Database Only	Database Only
BCL2		Prostate cancer	Exploring active ingredients and mechanisms of Coptidis Rhizoma-ginger against colon cancer using network pharmacology and molecular docking	Database Only	Database Only
ESR1		AGE-RAGE signaling pathway	Exploring active ingredients and mechanisms of Coptidis Rhizoma-ginger against colon cancer using network pharmacology and molecular docking	Database Only	Database Only
		Focal adhesion	Exploring active ingredients and mechanisms of Coptidis Rhizoma-ginger against colon cancer using network pharmacology and molecular docking	Database Only	Database Only
		Fluid shear stress and atherosclerosis	Exploring active ingredients and mechanisms of Coptidis Rhizoma-ginger against colon cancer using network pharmacology and molecular docking	Database Only	Database Only
		Hepatocellular carcinoma	Exploring active ingredients and mechanisms of Coptidis Rhizoma-ginger against colon cancer using network pharmacology and molecular docking	Database Only	Database Only
		Hepatitis C	Exploring active ingredients and mechanisms of Coptidis Rhizoma-ginger against colon cancer using network pharmacology and molecular docking	Database Only	Database Only
		Pancreatic cancer	Exploring active ingredients and mechanisms of Coptidis Rhizoma-ginger against colon cancer using network pharmacology and molecular docking	Database Only	Database Only
		Endocrine resistance	Exploring active ingredients and mechanisms of Coptidis Rhizoma-ginger against colon cancer using network pharmacology and molecular docking	Database Only	Database Only
		HIF-1 signaling pathway	Exploring active ingredients and mechanisms of Coptidis Rhizoma-ginger against colon cancer using network pharmacology and molecular docking	Database Only	Database Only
		EGFR tyrosine kinase inhibitor resistance	Exploring active ingredients and mechanisms of Coptidis Rhizoma-ginger against colon cancer using network pharmacology and molecular docking	Database Only	Database Only
		Colorectal cancer	Exploring active ingredients and mechanisms of Coptidis Rhizoma-ginger against colon cancer using network pharmacology and molecular docking	Database Only	Database Only
		Non-small cell lung cancer	Exploring active ingredients and mechanisms of Coptidis Rhizoma-ginger against colon cancer using network pharmacology and molecular docking	Database Only	Database Only
PTGS2	quercetin	AGE-RAGE signaling pathway	Exploring the therapeutic effect of core components in Xuanshen Yishen mixture on hypertension through network pharmacology	Database Only	Database Only
PTGS1	Kaempferol	Fluid shear stress and atherosclerosis	Exploring the therapeutic effect of core components in Xuanshen Yishen mixture on hypertension through network pharmacology	Database Only	Database Only
AR	Yohimbine	Chemical carcinogenesis -- receptor activation	Exploring the therapeutic effect of core components in Xuanshen Yishen mixture on hypertension through network pharmacology	Database Only	Database Only
DPP4	Beta-sitosterol	Lipid and atherosclerosis	Exploring the therapeutic effect of core components in Xuanshen Yishen mixture on hypertension through network pharmacology	Database Only	Database Only
F2	8-(3-methylbut-2-enyl)-2-phenyl-chromone	HIF-1 signaling pathway	Exploring the therapeutic effect of core components in Xuanshen Yishen mixture on hypertension through network pharmacology	Database Only	Database Only
		Relaxin signaling pathway	Exploring the therapeutic effect of core components in Xuanshen Yishen mixture on hypertension through network pharmacology	Database Only	Database Only
		TNF signaling pathway	Exploring the therapeutic effect of core components in Xuanshen Yishen mixture on hypertension through network pharmacology	Database Only	Database Only
		IL-17 signaling pathway	Exploring the therapeutic effect of core components in Xuanshen Yishen mixture on hypertension through network pharmacology	Database Only	Database Only
		Chemical carcinogenesis - reactive oxygen species	Exploring the therapeutic effect of core components in Xuanshen Yishen mixture on hypertension through network pharmacology	Database Only	Database Only
		Chagas disease	Exploring the therapeutic effect of core components in Xuanshen Yishen mixture on hypertension through network pharmacology	Database Only	Database Only
no key	Specific component	Pathways in cancer	Luteolin Alleviates Diabetic Nephropathy Fibrosis Involving AMPK/NLRP3/TGF-β Pathway	Database Only	Database Only
		Proteoglycans in cancer	Luteolin Alleviates Diabetic Nephropathy Fibrosis Involving AMPK/NLRP3/TGF-β Pathway	Database Only	Database Only
		Human cytomegalovirus infection	Luteolin Alleviates Diabetic Nephropathy Fibrosis Involving AMPK/NLRP3/TGF-β Pathway	Database Only	Database Only
		Cell cycle	Luteolin Alleviates Diabetic Nephropathy Fibrosis Involving AMPK/NLRP3/TGF-β Pathway	Database Only	Database Only
		Cellular senescence	Luteolin Alleviates Diabetic Nephropathy Fibrosis Involving AMPK/NLRP3/TGF-β Pathway	Database Only	Database Only
		AGE-RAGE signaling pathway	Luteolin Alleviates Diabetic Nephropathy Fibrosis Involving AMPK/NLRP3/TGF-β Pathway	Database Only	Database Only
		p53 signaling pathway	Luteolin Alleviates Diabetic Nephropathy Fibrosis Involving AMPK/NLRP3/TGF-β Pathway	Database Only	Database Only
		Glioma	Luteolin Alleviates Diabetic Nephropathy Fibrosis Involving AMPK/NLRP3/TGF-β Pathway	Database Only	Database Only
		Prostate cancer	Luteolin Alleviates Diabetic Nephropathy Fibrosis Involving AMPK/NLRP3/TGF-β Pathway	Database Only	Database Only
		Endocrine resistance	Luteolin Alleviates Diabetic Nephropathy Fibrosis Involving AMPK/NLRP3/TGF-β Pathway	Database Only	Database Only
		Epstein-Barr virus infection	Luteolin Alleviates Diabetic Nephropathy Fibrosis Involving AMPK/NLRP3/TGF-β Pathway	Database Only	Database Only
NCOA1	quercetin	Pathways in cancer	The Mechanism of Action and Experimental Verification of Narenmandula in the Treatment of Postmenopausal Osteoporosis	Database Only	Database Only
EGFR	Kaempferol	Human cytomegalovirus infection	The Mechanism of Action and Experimental Verification of Narenmandula in the Treatment of Postmenopausal Osteoporosis	Database Only	Database Only
SMAD3	Beta-sitosterol	Cell cycle	The Mechanism of Action and Experimental Verification of Narenmandula in the Treatment of Postmenopausal Osteoporosis	Database Only	Database Only
CAV1	Beta-estradiol	Cellular senescence	The Mechanism of Action and Experimental Verification of Narenmandula in the Treatment of Postmenopausal Osteoporosis	Database Only	Database Only
RXRA	Myricetin	p53 signaling pathway	The Mechanism of Action and Experimental Verification of Narenmandula in the Treatment of Postmenopausal Osteoporosis	Database Only	Database Only
MYC		AGE-RAGE signaling pathway	The Mechanism of Action and Experimental Verification of Narenmandula in the Treatment of Postmenopausal Osteoporosis	Database Only	Database Only
MAPK8		Glioma	The Mechanism of Action and Experimental Verification of Narenmandula in the Treatment of Postmenopausal Osteoporosis	Database Only	Database Only
IL6		Proteoglycans in cancer	The Mechanism of Action and Experimental Verification of Narenmandula in the Treatment of Postmenopausal Osteoporosis	Database Only	Database Only
MAPK14		Progestin signaling pathway	The Mechanism of Action and Experimental Verification of Narenmandula in the Treatment of Postmenopausal Osteoporosis	Database Only	Database Only
ESR1		Epstein-Barr virus infection	The Mechanism of Action and Experimental Verification of Narenmandula in the Treatment of Postmenopausal Osteoporosis	Database Only	Database Only
TNF			The Mechanism of Action and Experimental Verification of Narenmandula in the Treatment of Postmenopausal Osteoporosis	Database Only	Database Only
FOS			The Mechanism of Action and Experimental Verification of Narenmandula in the Treatment of Postmenopausal Osteoporosis	Database Only	Database Only
CTNNB1			The Mechanism of Action and Experimental Verification of Narenmandula in the Treatment of Postmenopausal Osteoporosis	Database Only	Database Only
HSP90AA1			The Mechanism of Action and Experimental Verification of Narenmandula in the Treatment of Postmenopausal Osteoporosis	Database Only	Database Only
TP53			The Mechanism of Action and Experimental Verification of Narenmandula in the Treatment of Postmenopausal Osteoporosis	Database Only	Database Only
RELA			The Mechanism of Action and Experimental Verification of Narenmandula in the Treatment of Postmenopausal Osteoporosis	Database Only	Database Only
AKT1			The Mechanism of Action and Experimental Verification of Narenmandula in the Treatment of Postmenopausal Osteoporosis	Database Only	Database Only
STAT3			The Mechanism of Action and Experimental Verification of Narenmandula in the Treatment of Postmenopausal Osteoporosis	Database Only	Database Only
MAPK1			The Mechanism of Action and Experimental Verification of Narenmandula in the Treatment of Postmenopausal Osteoporosis	Database Only	Database Only
JUN			The Mechanism of Action and Experimental Verification of Narenmandula in the Treatment of Postmenopausal Osteoporosis	Database Only	Database Only
TNF	quercetin	AGE-RAGE signaling pathway	Validation of Jianpi Qingre Tongluo Recipe in Reducing Inflammation and Dyslipidemia in Osteoarthritis via Lnc RNA HOTAIR/APN/PI3K/AKT	Database Only	Database Only
IL6	kaempferol	IL-17 signaling pathway	Validation of Jianpi Qingre Tongluo Recipe in Reducing Inflammation and Dyslipidemia in Osteoarthritis via Lnc RNA HOTAIR/APN/PI3K/AKT	Database Only	Database Only
IL1B	Beta-sitosterol	TNF signaling pathway	Validation of Jianpi Qingre Tongluo Recipe in Reducing Inflammation and Dyslipidemia in Osteoarthritis via Lnc RNA HOTAIR/APN/PI3K/AKT	Database Only	Database Only
AKT1	Stigmasterol	Pertussis	Validation of Jianpi Qingre Tongluo Recipe in Reducing Inflammation and Dyslipidemia in Osteoarthritis via Lnc RNA HOTAIR/APN/PI3K/AKT	Database Only	Database Only
	hederagenin	Chagas disease (American trypanosomiasis)	Validation of Jianpi Qingre Tongluo Recipe in Reducing Inflammation and Dyslipidemia in Osteoarthritis via Lnc RNA HOTAIR/APN/PI3K/AKT	Database Only	Database Only
		Fluid shear stress and atherosclerosis	Validation of Jianpi Qingre Tongluo Recipe in Reducing Inflammation and Dyslipidemia in Osteoarthritis via Lnc RNA HOTAIR/APN/PI3K/AKT	Database Only	Database Only
		Toll-like receptor signaling pathway	Validation of Jianpi Qingre Tongluo Recipe in Reducing Inflammation and Dyslipidemia in Osteoarthritis via Lnc RNA HOTAIR/APN/PI3K/AKT	Database Only	Database Only
		Prostate cancer	Validation of Jianpi Qingre Tongluo Recipe in Reducing Inflammation and Dyslipidemia in Osteoarthritis via Lnc RNA HOTAIR/APN/PI3K/AKT	Database Only	Database Only
		Th17 cell differentiation	Validation of Jianpi Qingre Tongluo Recipe in Reducing Inflammation and Dyslipidemia in Osteoarthritis via Lnc RNA HOTAIR/APN/PI3K/AKT	Database Only	Database Only
		Hepatitis B	Validation of Jianpi Qingre Tongluo Recipe in Reducing Inflammation and Dyslipidemia in Osteoarthritis via Lnc RNA HOTAIR/APN/PI3K/AKT	Database Only	Database Only
		Measles	Validation of Jianpi Qingre Tongluo Recipe in Reducing Inflammation and Dyslipidemia in Osteoarthritis via Lnc RNA HOTAIR/APN/PI3K/AKT	Database Only	Database Only
		Hepatitis C	Validation of Jianpi Qingre Tongluo Recipe in Reducing Inflammation and Dyslipidemia in Osteoarthritis via Lnc RNA HOTAIR/APN/PI3K/AKT	Database Only	Database Only
		Influenza A	Validation of Jianpi Qingre Tongluo Recipe in Reducing Inflammation and Dyslipidemia in Osteoarthritis via Lnc RNA HOTAIR/APN/PI3K/AKT	Database Only	Database Only
		Tuberculosis	Validation of Jianpi Qingre Tongluo Recipe in Reducing Inflammation and Dyslipidemia in Osteoarthritis via Lnc RNA HOTAIR/APN/PI3K/AKT	Database Only	Database Only
		Proteoglycans in cancer	Validation of Jianpi Qingre Tongluo Recipe in Reducing Inflammation and Dyslipidemia in Osteoarthritis via Lnc RNA HOTAIR/APN/PI3K/AKT	Database Only	Database Only
		Transcriptional misregulation in cancer	Validation of Jianpi Qingre Tongluo Recipe in Reducing Inflammation and Dyslipidemia in Osteoarthritis via Lnc RNA HOTAIR/APN/PI3K/AKT	Database Only	Database Only
		Pathways in cancer	Validation of Jianpi Qingre Tongluo Recipe in Reducing Inflammation and Dyslipidemia in Osteoarthritis via Lnc RNA HOTAIR/APN/PI3K/AKT	Database Only	Database Only
		Epstein-Barr virus infection	Validation of Jianpi Qingre Tongluo Recipe in Reducing Inflammation and Dyslipidemia in Osteoarthritis via Lnc RNA HOTAIR/APN/PI3K/AKT	Database Only	Database Only
		MAPK signaling pathway	Validation of Jianpi Qingre Tongluo Recipe in Reducing Inflammation and Dyslipidemia in Osteoarthritis via Lnc RNA HOTAIR/APN/PI3K/AKT	Database Only	Database Only
		PI3K-Akt signaling pathway	Validation of Jianpi Qingre Tongluo Recipe in Reducing Inflammation and Dyslipidemia in Osteoarthritis via Lnc RNA HOTAIR/APN/PI3K/AKT	Database Only	Database Only
TNF	Specific component	Lipid and atherosclerosis	Curcumin Alleviates Osteoarthritis Through the p38MAPK Pathway: Network Pharmacological Prediction and Experimental Confirmation	Specific component	Database Only
IL1B		P38 MAPK Signaling pathway	Curcumin Alleviates Osteoarthritis Through the p38MAPK Pathway: Network Pharmacological Prediction and Experimental Confirmation	Specific component	Database Only
IL6		Apoptosis pathway	Curcumin Alleviates Osteoarthritis Through the p38MAPK Pathway: Network Pharmacological Prediction and Experimental Confirmation	Specific component	Database Only
MMP9		TNF signaling pathway	Curcumin Alleviates Osteoarthritis Through the p38MAPK Pathway: Network Pharmacological Prediction and Experimental Confirmation	Specific component	Database Only
BCL2		Colorectal cancer	Curcumin Alleviates Osteoarthritis Through the p38MAPK Pathway: Network Pharmacological Prediction and Experimental Confirmation	Specific component	Database Only
CASP3			Curcumin Alleviates Osteoarthritis Through the p38MAPK Pathway: Network Pharmacological Prediction and Experimental Confirmation	Specific component	Database Only
UGT2B7	Ostruthin	no key	A network pharmacology-based approach to explore the potentials of saluang belum (Luvunga sarmentosa) in the male human reproductive system	Combined with Experiment	Database Only
CYP2C19	p-Hydroxyketalac		A network pharmacology-based approach to explore the potentials of saluang belum (Luvunga sarmentosa) in the male human reproductive system	Combined with Experiment	Database Only
CYP2C9	N-Feruloylglycine		A network pharmacology-based approach to explore the potentials of saluang belum (Luvunga sarmentosa) in the male human reproductive system	Combined with Experiment	Database Only
HMGCR	Dimethyltryptamine		A network pharmacology-based approach to explore the potentials of saluang belum (Luvunga sarmentosa) in the male human reproductive system	Combined with Experiment	Database Only
CYP3A4	Tolpropamine		A network pharmacology-based approach to explore the potentials of saluang belum (Luvunga sarmentosa) in the male human reproductive system	Combined with Experiment	Database Only
CYP19A1	6-phenyl-3,4-dihydro-1H-1,4,5-benzotriazocin-2-one		A network pharmacology-based approach to explore the potentials of saluang belum (Luvunga sarmentosa) in the male human reproductive system	Combined with Experiment	Database Only
CYP27B1			A network pharmacology-based approach to explore the potentials of saluang belum (Luvunga sarmentosa) in the male human reproductive system	Combined with Experiment	Database Only
CYP17A1			A network pharmacology-based approach to explore the potentials of saluang belum (Luvunga sarmentosa) in the male human reproductive system	Combined with Experiment	Database Only
ESR1			A network pharmacology-based approach to explore the potentials of saluang belum (Luvunga sarmentosa) in the male human reproductive system	Combined with Experiment	Database Only
ESR2			A network pharmacology-based approach to explore the potentials of saluang belum (Luvunga sarmentosa) in the male human reproductive system	Combined with Experiment	Database Only
TNF	Ferulic acid	Lipid and atherosclerosis	Study on the Underlying Mechanism of Yinhua Gout Granules in the Treatment of Gouty Arthritis by Integrating Transcriptomics and Network Pharmacology	Combined with Experiment	Database Only
PTGS2	Rutin	Cytokine-cytokine receptor interaction	Study on the Underlying Mechanism of Yinhua Gout Granules in the Treatment of Gouty Arthritis by Integrating Transcriptomics and Network Pharmacology	Combined with Experiment	Database Only
IL6	Gallic acid	PI3K-Akt signaling pathway	Study on the Underlying Mechanism of Yinhua Gout Granules in the Treatment of Gouty Arthritis by Integrating Transcriptomics and Network Pharmacology	Combined with Experiment	Database Only
IL1B	luteolin	Phosphatidylinositol signaling pathway	Study on the Underlying Mechanism of Yinhua Gout Granules in the Treatment of Gouty Arthritis by Integrating Transcriptomics and Network Pharmacology	Combined with Experiment	Database Only
NOS2	Apigenin	Rap1 signaling pathway	Study on the Underlying Mechanism of Yinhua Gout Granules in the Treatment of Gouty Arthritis by Integrating Transcriptomics and Network Pharmacology	Combined with Experiment	Database Only
PTGS1	Ligustilide	MAPK signaling pathway	Study on the Underlying Mechanism of Yinhua Gout Granules in the Treatment of Gouty Arthritis by Integrating Transcriptomics and Network Pharmacology	Combined with Experiment	Database Only
	Caffeic acid	NFcK signaling pathway	Study on the Underlying Mechanism of Yinhua Gout Granules in the Treatment of Gouty Arthritis by Integrating Transcriptomics and Network Pharmacology	Combined with Experiment	Database Only
	Astragalin	mTOR signaling pathway	Study on the Underlying Mechanism of Yinhua Gout Granules in the Treatment of Gouty Arthritis by Integrating Transcriptomics and Network Pharmacology	Combined with Experiment	Database Only
	Chlorogenic acid	TNF signaling pathway	Study on the Underlying Mechanism of Yinhua Gout Granules in the Treatment of Gouty Arthritis by Integrating Transcriptomics and Network Pharmacology	Combined with Experiment	Database Only
	Paeonol	IL-6 signaling pathway	Study on the Underlying Mechanism of Yinhua Gout Granules in the Treatment of Gouty Arthritis by Integrating Transcriptomics and Network Pharmacology	Combined with Experiment	Database Only
		IL-17 signaling pathway	Study on the Underlying Mechanism of Yinhua Gout Granules in the Treatment of Gouty Arthritis by Integrating Transcriptomics and Network Pharmacology	Combined with Experiment	Database Only
		NF-kappa B signaling pathway	Study on the Underlying Mechanism of Yinhua Gout Granules in the Treatment of Gouty Arthritis by Integrating Transcriptomics and Network Pharmacology	Combined with Experiment	Database Only
		JAK-STAT signaling pathway	Study on the Underlying Mechanism of Yinhua Gout Granules in the Treatment of Gouty Arthritis by Integrating Transcriptomics and Network Pharmacology	Combined with Experiment	Database Only
		Wnt signaling pathway	Study on the Underlying Mechanism of Yinhua Gout Granules in the Treatment of Gouty Arthritis by Integrating Transcriptomics and Network Pharmacology	Combined with Experiment	Database Only
		Hedgehog signaling pathway	Study on the Underlying Mechanism of Yinhua Gout Granules in the Treatment of Gouty Arthritis by Integrating Transcriptomics and Network Pharmacology	Combined with Experiment	Database Only
		TGF-beta signaling pathway	Study on the Underlying Mechanism of Yinhua Gout Granules in the Treatment of Gouty Arthritis by Integrating Transcriptomics and Network Pharmacology	Combined with Experiment	Database Only
		Hippocampal signaling pathway	Study on the Underlying Mechanism of Yinhua Gout Granules in the Treatment of Gouty Arthritis by Integrating Transcriptomics and Network Pharmacology	Combined with Experiment	Database Only
		GnRH signaling pathway	Study on the Underlying Mechanism of Yinhua Gout Granules in the Treatment of Gouty Arthritis by Integrating Transcriptomics and Network Pharmacology	Combined with Experiment	Database Only
		PPARP signaling pathway	Study on the Underlying Mechanism of Yinhua Gout Granules in the Treatment of Gouty Arthritis by Integrating Transcriptomics and Network Pharmacology	Combined with Experiment	Database Only
		Ras signaling pathway	Study on the Underlying Mechanism of Yinhua Gout Granules in the Treatment of Gouty Arthritis by Integrating Transcriptomics and Network Pharmacology	Combined with Experiment	Database Only
30	Specific component	Chemical carcinogenesis - reactive oxygen species	Integrating Network Pharmacology with in vitro Experiments to Validate the Efficacy of Celastrol Against Hepatocellular Carcinoma Through Ferroptosis	Specific component	Database Only
		Hepatocellular carcinoma	Integrating Network Pharmacology with in vitro Experiments to Validate the Efficacy of Celastrol Against Hepatocellular Carcinoma Through Ferroptosis	Specific component	Database Only
		Relaxin signaling pathway	Integrating Network Pharmacology with in vitro Experiments to Validate the Efficacy of Celastrol Against Hepatocellular Carcinoma Through Ferroptosis	Specific component	Database Only
		Chemical carcinogenesis -- receptor activation	Integrating Network Pharmacology with in vitro Experiments to Validate the Efficacy of Celastrol Against Hepatocellular Carcinoma Through Ferroptosis	Specific component	Database Only
		Shigellosis	Integrating Network Pharmacology with in vitro Experiments to Validate the Efficacy of Celastrol Against Hepatocellular Carcinoma Through Ferroptosis	Specific component	Database Only
		IL-17 signaling pathway	Integrating Network Pharmacology with in vitro Experiments to Validate the Efficacy of Celastrol Against Hepatocellular Carcinoma Through Ferroptosis	Specific component	Database Only
		Endocrine resistance	Integrating Network Pharmacology with in vitro Experiments to Validate the Efficacy of Celastrol Against Hepatocellular Carcinoma Through Ferroptosis	Specific component	Database Only
		FoxO signaling pathway	Integrating Network Pharmacology with in vitro Experiments to Validate the Efficacy of Celastrol Against Hepatocellular Carcinoma Through Ferroptosis	Specific component	Database Only
		Fluid shear stress and atherosclerosis	Integrating Network Pharmacology with in vitro Experiments to Validate the Efficacy of Celastrol Against Hepatocellular Carcinoma Through Ferroptosis	Specific component	Database Only
		Tuberculosis	Integrating Network Pharmacology with in vitro Experiments to Validate the Efficacy of Celastrol Against Hepatocellular Carcinoma Through Ferroptosis	Specific component	Database Only
		Diabetic cardiomyopathy	Integrating Network Pharmacology with in vitro Experiments to Validate the Efficacy of Celastrol Against Hepatocellular Carcinoma Through Ferroptosis	Specific component	Database Only
		Progestin signaling pathway	Integrating Network Pharmacology with in vitro Experiments to Validate the Efficacy of Celastrol Against Hepatocellular Carcinoma Through Ferroptosis	Specific component	Database Only
		ErbB signaling pathway	Integrating Network Pharmacology with in vitro Experiments to Validate the Efficacy of Celastrol Against Hepatocellular Carcinoma Through Ferroptosis	Specific component	Database Only
		Colorectal cancer	Integrating Network Pharmacology with in vitro Experiments to Validate the Efficacy of Celastrol Against Hepatocellular Carcinoma Through Ferroptosis	Specific component	Database Only
		GnRH signaling pathway	Integrating Network Pharmacology with in vitro Experiments to Validate the Efficacy of Celastrol Against Hepatocellular Carcinoma Through Ferroptosis	Specific component	Database Only
		Prostate cancer	Integrating Network Pharmacology with in vitro Experiments to Validate the Efficacy of Celastrol Against Hepatocellular Carcinoma Through Ferroptosis	Specific component	Database Only
		Chagas disease	Integrating Network Pharmacology with in vitro Experiments to Validate the Efficacy of Celastrol Against Hepatocellular Carcinoma Through Ferroptosis	Specific component	Database Only
		C-type lectin receptor signaling pathway	Integrating Network Pharmacology with in vitro Experiments to Validate the Efficacy of Celastrol Against Hepatocellular Carcinoma Through Ferroptosis	Specific component	Database Only
		Bladder cancer	Integrating Network Pharmacology with in vitro Experiments to Validate the Efficacy of Celastrol Against Hepatocellular Carcinoma Through Ferroptosis	Specific component	Database Only
		Steroid hormone biosynthesis	Integrating Network Pharmacology with in vitro Experiments to Validate the Efficacy of Celastrol Against Hepatocellular Carcinoma Through Ferroptosis	Specific component	Database Only
HSP90	Specific component	no key	Network Pharmacology and Bioinformatics Analysis to Identify the Molecular Targets and its Biological Mechanisms of Sciadopitysin against Glioblastoma	Specific component	Database Only
AKT1			Network Pharmacology and Bioinformatics Analysis to Identify the Molecular Targets and its Biological Mechanisms of Sciadopitysin against Glioblastoma	Specific component	Database Only
Exclusion Criteria	Exclusion Criteria	Exclusion Criteria	Andrographolide Attenuates RSV-induced Inflammation by Suppressing Apoptosis and Promoting Pyroptosis after Respiratory Syncytial Virus Infection In Vitro
HSP90AA1	Specific component	PI3K-Akt signaling pathway	Integrating Network Pharmacology, Transcriptomics to Reveal Neuroprotective of Curcumin Activate PI3K / AKT Pathway in Parkinson's Disease	Specific component	Database Only
TP53		Hepatocellular carcinoma	Integrating Network Pharmacology, Transcriptomics to Reveal Neuroprotective of Curcumin Activate PI3K / AKT Pathway in Parkinson's Disease	Specific component	Database Only
CTNNB1		Longevity regulating pathway	Integrating Network Pharmacology, Transcriptomics to Reveal Neuroprotective of Curcumin Activate PI3K / AKT Pathway in Parkinson's Disease	Specific component	Database Only
HSPA4		Hepatitis B	Integrating Network Pharmacology, Transcriptomics to Reveal Neuroprotective of Curcumin Activate PI3K / AKT Pathway in Parkinson's Disease	Specific component	Database Only
HIF1A		Tuberculosis	Integrating Network Pharmacology, Transcriptomics to Reveal Neuroprotective of Curcumin Activate PI3K / AKT Pathway in Parkinson's Disease	Specific component	Database Only
MAPK1		Legionellosis	Integrating Network Pharmacology, Transcriptomics to Reveal Neuroprotective of Curcumin Activate PI3K / AKT Pathway in Parkinson's Disease	Specific component	Database Only
AKT1		Apoptosis pathway	Integrating Network Pharmacology, Transcriptomics to Reveal Neuroprotective of Curcumin Activate PI3K / AKT Pathway in Parkinson's Disease	Specific component	Database Only
HSPA5		TNF signaling pathway	Integrating Network Pharmacology, Transcriptomics to Reveal Neuroprotective of Curcumin Activate PI3K / AKT Pathway in Parkinson's Disease	Specific component	Database Only
GSK3B		Pertussis	Integrating Network Pharmacology, Transcriptomics to Reveal Neuroprotective of Curcumin Activate PI3K / AKT Pathway in Parkinson's Disease	Specific component	Database Only
MAPK3		Human cytomegalovirus infection	Integrating Network Pharmacology, Transcriptomics to Reveal Neuroprotective of Curcumin Activate PI3K / AKT Pathway in Parkinson's Disease	Specific component	Database Only
MAPT		Kaposi sarcoma-associated herpesvirus infection	Integrating Network Pharmacology, Transcriptomics to Reveal Neuroprotective of Curcumin Activate PI3K / AKT Pathway in Parkinson's Disease	Specific component	Database Only
APP		AGE-RAGE signaling pathway	Integrating Network Pharmacology, Transcriptomics to Reveal Neuroprotective of Curcumin Activate PI3K / AKT Pathway in Parkinson's Disease	Specific component	Database Only
BECN1		FoxO signaling pathway	Integrating Network Pharmacology, Transcriptomics to Reveal Neuroprotective of Curcumin Activate PI3K / AKT Pathway in Parkinson's Disease	Specific component	Database Only
STAT3		IL-17 signaling pathway	Integrating Network Pharmacology, Transcriptomics to Reveal Neuroprotective of Curcumin Activate PI3K / AKT Pathway in Parkinson's Disease	Specific component	Database Only
SIRT1		HIF-1 signaling pathway	Integrating Network Pharmacology, Transcriptomics to Reveal Neuroprotective of Curcumin Activate PI3K / AKT Pathway in Parkinson's Disease	Specific component	Database Only
		EGFR tyrosine kinase inhibitor resistance	Integrating Network Pharmacology, Transcriptomics to Reveal Neuroprotective of Curcumin Activate PI3K / AKT Pathway in Parkinson's Disease	Specific component	Database Only
		Fluid shear stress and atherosclerosis	Integrating Network Pharmacology, Transcriptomics to Reveal Neuroprotective of Curcumin Activate PI3K / AKT Pathway in Parkinson's Disease	Specific component	Database Only
		Prostate cancer	Integrating Network Pharmacology, Transcriptomics to Reveal Neuroprotective of Curcumin Activate PI3K / AKT Pathway in Parkinson's Disease	Specific component	Database Only
		Pathways in cancer	Integrating Network Pharmacology, Transcriptomics to Reveal Neuroprotective of Curcumin Activate PI3K / AKT Pathway in Parkinson's Disease	Specific component	Database Only
		Lipid and atherosclerosis	Integrating Network Pharmacology, Transcriptomics to Reveal Neuroprotective of Curcumin Activate PI3K / AKT Pathway in Parkinson's Disease	Specific component	Database Only
ABCA1	no key	Adipocytokine signaling pathway	Network pharmacology and pharmacological evaluation of Wenzheng Jiedu Powder Modified Formula for neuropathic pain relief	Database Only	Database Only
PPARA		Alcoholic liver disease	Network pharmacology and pharmacological evaluation of Wenzheng Jiedu Powder Modified Formula for neuropathic pain relief	Database Only	Database Only
PPARG		Cholesterol metabolism	Network pharmacology and pharmacological evaluation of Wenzheng Jiedu Powder Modified Formula for neuropathic pain relief	Database Only	Database Only
SOD2		Fatty acid digestion and absorption	Network pharmacology and pharmacological evaluation of Wenzheng Jiedu Powder Modified Formula for neuropathic pain relief	Database Only	Database Only
		Glucolipid signaling pathway	Network pharmacology and pharmacological evaluation of Wenzheng Jiedu Powder Modified Formula for neuropathic pain relief	Database Only	Database Only
		Hepatitis C	Network pharmacology and pharmacological evaluation of Wenzheng Jiedu Powder Modified Formula for neuropathic pain relief	Database Only	Database Only
		Insulin resistance	Network pharmacology and pharmacological evaluation of Wenzheng Jiedu Powder Modified Formula for neuropathic pain relief	Database Only	Database Only
		Non-alcoholic fatty liver disease (NAFLD)	Network pharmacology and pharmacological evaluation of Wenzheng Jiedu Powder Modified Formula for neuropathic pain relief	Database Only	Database Only
		PPAR signaling pathway	Network pharmacology and pharmacological evaluation of Wenzheng Jiedu Powder Modified Formula for neuropathic pain relief	Database Only	Database Only
		AMPK signaling pathway	Network pharmacology and pharmacological evaluation of Wenzheng Jiedu Powder Modified Formula for neuropathic pain relief	Database Only	Database Only
		Lipid and atherosclerosis	Network pharmacology and pharmacological evaluation of Wenzheng Jiedu Powder Modified Formula for neuropathic pain relief	Database Only	Database Only
		Peroxisome	Network pharmacology and pharmacological evaluation of Wenzheng Jiedu Powder Modified Formula for neuropathic pain relief	Database Only	Database Only
		Longevity regulating pathway	Network pharmacology and pharmacological evaluation of Wenzheng Jiedu Powder Modified Formula for neuropathic pain relief	Database Only	Database Only
		Huntington disease	Network pharmacology and pharmacological evaluation of Wenzheng Jiedu Powder Modified Formula for neuropathic pain relief	Database Only	Database Only
		Osteoclast differentiation	Network pharmacology and pharmacological evaluation of Wenzheng Jiedu Powder Modified Formula for neuropathic pain relief	Database Only	Database Only
AKT1	ammidin	Endocrine resistance	Mechanisms of Zhixiao Tang on Anti-Inflammatory Multiple Targets and Multiple Components: Metabonomics Combined with Database Mining Technology	Combined with Experiment	Database Only
TNF	apigenin	Estrogen signaling pathway	Mechanisms of Zhixiao Tang on Anti-Inflammatory Multiple Targets and Multiple Components: Metabonomics Combined with Database Mining Technology	Combined with Experiment	Database Only
SRC	glabridin	C-type lectin receptor signaling pathway	Mechanisms of Zhixiao Tang on Anti-Inflammatory Multiple Targets and Multiple Components: Metabonomics Combined with Database Mining Technology	Combined with Experiment	Database Only
EGFR		Relaxin signaling pathway	Mechanisms of Zhixiao Tang on Anti-Inflammatory Multiple Targets and Multiple Components: Metabonomics Combined with Database Mining Technology	Combined with Experiment	Database Only
PPARG		Human T-cell leukemia virus 1 infection	Mechanisms of Zhixiao Tang on Anti-Inflammatory Multiple Targets and Multiple Components: Metabonomics Combined with Database Mining Technology	Combined with Experiment	Database Only
MMP2		PI3K-Akt signaling pathway	Mechanisms of Zhixiao Tang on Anti-Inflammatory Multiple Targets and Multiple Components: Metabonomics Combined with Database Mining Technology	Combined with Experiment	Database Only
		Tuberculosis	Mechanisms of Zhixiao Tang on Anti-Inflammatory Multiple Targets and Multiple Components: Metabonomics Combined with Database Mining Technology	Combined with Experiment	Database Only
		Neutrophil extracellular trap formation	Mechanisms of Zhixiao Tang on Anti-Inflammatory Multiple Targets and Multiple Components: Metabonomics Combined with Database Mining Technology	Combined with Experiment	Database Only
		Fc epsilon RI signaling pathway	Mechanisms of Zhixiao Tang on Anti-Inflammatory Multiple Targets and Multiple Components: Metabonomics Combined with Database Mining Technology	Combined with Experiment	Database Only
		Prolactin signaling pathway	Mechanisms of Zhixiao Tang on Anti-Inflammatory Multiple Targets and Multiple Components: Metabonomics Combined with Database Mining Technology	Combined with Experiment	Database Only
		Human cytomegalovirus infection	Mechanisms of Zhixiao Tang on Anti-Inflammatory Multiple Targets and Multiple Components: Metabonomics Combined with Database Mining Technology	Combined with Experiment	Database Only
		EGFR tyrosine kinase inhibitor resistance	Mechanisms of Zhixiao Tang on Anti-Inflammatory Multiple Targets and Multiple Components: Metabonomics Combined with Database Mining Technology	Combined with Experiment	Database Only
		ErbB signaling pathway	Mechanisms of Zhixiao Tang on Anti-Inflammatory Multiple Targets and Multiple Components: Metabonomics Combined with Database Mining Technology	Combined with Experiment	Database Only
		GnRH signaling pathway	Mechanisms of Zhixiao Tang on Anti-Inflammatory Multiple Targets and Multiple Components: Metabonomics Combined with Database Mining Technology	Combined with Experiment	Database Only
		T cell receptor signaling pathway	Mechanisms of Zhixiao Tang on Anti-Inflammatory Multiple Targets and Multiple Components: Metabonomics Combined with Database Mining Technology	Combined with Experiment	Database Only
		NF-kappa B signaling pathway	Mechanisms of Zhixiao Tang on Anti-Inflammatory Multiple Targets and Multiple Components: Metabonomics Combined with Database Mining Technology	Combined with Experiment	Database Only
		TNF signaling pathway	Mechanisms of Zhixiao Tang on Anti-Inflammatory Multiple Targets and Multiple Components: Metabonomics Combined with Database Mining Technology	Combined with Experiment	Database Only
		Thyroid hormone signaling pathway	Mechanisms of Zhixiao Tang on Anti-Inflammatory Multiple Targets and Multiple Components: Metabonomics Combined with Database Mining Technology	Combined with Experiment	Database Only
		FoxO signaling pathway	Mechanisms of Zhixiao Tang on Anti-Inflammatory Multiple Targets and Multiple Components: Metabonomics Combined with Database Mining Technology	Combined with Experiment	Database Only
		Apoptosis pathway	Mechanisms of Zhixiao Tang on Anti-Inflammatory Multiple Targets and Multiple Components: Metabonomics Combined with Database Mining Technology	Combined with Experiment	Database Only
AKT1	Pratensein	Pathways in cancer	Integrating network pharmacology with experimental validation to investigate the mechanism of Wuwei Zishen formula in improving perimenopausal syndrome	Database Only	Database Only
TP53	Albanol	Chemical carcinogenesis -- receptor activation	Integrating network pharmacology with experimental validation to investigate the mechanism of Wuwei Zishen formula in improving perimenopausal syndrome	Database Only	Database Only
IL6	Iristectorigenin A	PI3K-Akt signaling pathway	Integrating network pharmacology with experimental validation to investigate the mechanism of Wuwei Zishen formula in improving perimenopausal syndrome	Database Only	Database Only
TNF	5-Nonadecylresorcinol	Hepatitis B	Integrating network pharmacology with experimental validation to investigate the mechanism of Wuwei Zishen formula in improving perimenopausal syndrome	Database Only	Database Only
EGFR	3'-O-Methylorobol	Prostate cancer	Integrating network pharmacology with experimental validation to investigate the mechanism of Wuwei Zishen formula in improving perimenopausal syndrome	Database Only	Database Only
SRC	luteolin	Lipid and atherosclerosis	Integrating network pharmacology with experimental validation to investigate the mechanism of Wuwei Zishen formula in improving perimenopausal syndrome	Database Only	Database Only
ESR1	Schizandrin B	Proteoglycans in cancer	Integrating network pharmacology with experimental validation to investigate the mechanism of Wuwei Zishen formula in improving perimenopausal syndrome	Database Only	Database Only
STAT3		Human T-cell leukemia virus 1 infection	Integrating network pharmacology with experimental validation to investigate the mechanism of Wuwei Zishen formula in improving perimenopausal syndrome	Database Only	Database Only
BCL2		Human cytomegalovirus infection	Integrating network pharmacology with experimental validation to investigate the mechanism of Wuwei Zishen formula in improving perimenopausal syndrome	Database Only	Database Only
CASP3		cAMP signaling pathway	Integrating network pharmacology with experimental validation to investigate the mechanism of Wuwei Zishen formula in improving perimenopausal syndrome	Database Only	Database Only
		Kaposi sarcoma-associated herpesvirus infection	Integrating network pharmacology with experimental validation to investigate the mechanism of Wuwei Zishen formula in improving perimenopausal syndrome	Database Only	Database Only
		Viral carcinogenesis	Integrating network pharmacology with experimental validation to investigate the mechanism of Wuwei Zishen formula in improving perimenopausal syndrome	Database Only	Database Only
		Neuroactive ligand-receptor interaction	Integrating network pharmacology with experimental validation to investigate the mechanism of Wuwei Zishen formula in improving perimenopausal syndrome	Database Only	Database Only
		Chemical carcinogenesis - reactive oxygen species	Integrating network pharmacology with experimental validation to investigate the mechanism of Wuwei Zishen formula in improving perimenopausal syndrome	Database Only	Database Only
		MicroRNAs in cancer	Integrating network pharmacology with experimental validation to investigate the mechanism of Wuwei Zishen formula in improving perimenopausal syndrome	Database Only	Database Only
		MAPK signaling pathway	Integrating network pharmacology with experimental validation to investigate the mechanism of Wuwei Zishen formula in improving perimenopausal syndrome	Database Only	Database Only
		Calcium signaling pathway	Integrating network pharmacology with experimental validation to investigate the mechanism of Wuwei Zishen formula in improving perimenopausal syndrome	Database Only	Database Only
		Human papillomavirus infection	Integrating network pharmacology with experimental validation to investigate the mechanism of Wuwei Zishen formula in improving perimenopausal syndrome	Database Only	Database Only
		Alzheimer disease	Integrating network pharmacology with experimental validation to investigate the mechanism of Wuwei Zishen formula in improving perimenopausal syndrome	Database Only	Database Only
		Pathways of neurodegeneration - multiple diseases	Integrating network pharmacology with experimental validation to investigate the mechanism of Wuwei Zishen formula in improving perimenopausal syndrome	Database Only	Database Only
TP53	Specific component	Lipid and atherosclerosis	Exploration of Berberine Against Ulcerative Colitis via TLR4/NF-κB/HIF-1α Pathway by Bioinformatics and Experimental Validation	Specific component	Combined with Omics
HIF-1α		Human cytomegalovirus infection	Exploration of Berberine Against Ulcerative Colitis via TLR4/NF-κB/HIF-1α Pathway by Bioinformatics and Experimental Validation	Specific component	Combined with Omics
TNF		Fluid shear stress and atherosclerosis	Exploration of Berberine Against Ulcerative Colitis via TLR4/NF-κB/HIF-1α Pathway by Bioinformatics and Experimental Validation	Specific component	Combined with Omics
		IL-17 signaling pathway	Exploration of Berberine Against Ulcerative Colitis via TLR4/NF-κB/HIF-1α Pathway by Bioinformatics and Experimental Validation	Specific component	Combined with Omics
		HIF-1 signaling pathway	Exploration of Berberine Against Ulcerative Colitis via TLR4/NF-κB/HIF-1α Pathway by Bioinformatics and Experimental Validation	Specific component	Combined with Omics
		TNF signaling pathway	Exploration of Berberine Against Ulcerative Colitis via TLR4/NF-κB/HIF-1α Pathway by Bioinformatics and Experimental Validation	Specific component	Combined with Omics
		Neurotrophin signaling pathway	Exploration of Berberine Against Ulcerative Colitis via TLR4/NF-κB/HIF-1α Pathway by Bioinformatics and Experimental Validation	Specific component	Combined with Omics
		Toll-like receptor signaling pathway	Exploration of Berberine Against Ulcerative Colitis via TLR4/NF-κB/HIF-1α Pathway by Bioinformatics and Experimental Validation	Specific component	Combined with Omics
		Prolactin signaling pathway	Exploration of Berberine Against Ulcerative Colitis via TLR4/NF-κB/HIF-1α Pathway by Bioinformatics and Experimental Validation	Specific component	Combined with Omics
		Apoptosis pathway	Exploration of Berberine Against Ulcerative Colitis via TLR4/NF-κB/HIF-1α Pathway by Bioinformatics and Experimental Validation	Specific component	Combined with Omics
Exclusion Criteria	Exclusion Criteria	Exclusion Criteria	Time Series AI Model for Acute Kidney Injury Detection Based on a Multicenter Distributed Research Network: Development and Verification Study
30	no key	positive regulation of cytokine production	Luobitong Potentiates MTX's Anti-Rheumatoid Arthritis Activity via Targeting Multiple Inflammatory Pathways	Database Only	Database Only
		Cytokine Signaling in Immune system	Luobitong Potentiates MTX's Anti-Rheumatoid Arthritis Activity via Targeting Multiple Inflammatory Pathways	Database Only	Database Only
		inflammatory response	Luobitong Potentiates MTX's Anti-Rheumatoid Arthritis Activity via Targeting Multiple Inflammatory Pathways	Database Only	Database Only
		cell activation	Luobitong Potentiates MTX's Anti-Rheumatoid Arthritis Activity via Targeting Multiple Inflammatory Pathways	Database Only	Database Only
		Respiratory chain complex I (holoenzyme), mitochondrion	Luobitong Potentiates MTX's Anti-Rheumatoid Arthritis Activity via Targeting Multiple Inflammatory Pathways	Database Only	Database Only
		Cytokine-cytokine receptor interaction	Luobitong Potentiates MTX's Anti-Rheumatoid Arthritis Activity via Targeting Multiple Inflammatory Pathways	Database Only	Database Only
		response to molecule of bacterial origin	Luobitong Potentiates MTX's Anti-Rheumatoid Arthritis Activity via Targeting Multiple Inflammatory Pathways	Database Only	Database Only
		positive regulation of phosphorus metabolic process	Luobitong Potentiates MTX's Anti-Rheumatoid Arthritis Activity via Targeting Multiple Inflammatory Pathways	Database Only	Database Only
		Pathways in cancer	Luobitong Potentiates MTX's Anti-Rheumatoid Arthritis Activity via Targeting Multiple Inflammatory Pathways	Database Only	Database Only
		leukocyte migration	Luobitong Potentiates MTX's Anti-Rheumatoid Arthritis Activity via Targeting Multiple Inflammatory Pathways	Database Only	Database Only
		Toll-like receptor signaling pathway	Luobitong Potentiates MTX's Anti-Rheumatoid Arthritis Activity via Targeting Multiple Inflammatory Pathways	Database Only	Database Only
		positive regulation of cell development	Luobitong Potentiates MTX's Anti-Rheumatoid Arthritis Activity via Targeting Multiple Inflammatory Pathways	Database Only	Database Only
		Interleukin-4 and Interleukin-13 signaling	Luobitong Potentiates MTX's Anti-Rheumatoid Arthritis Activity via Targeting Multiple Inflammatory Pathways	Database Only	Database Only
		Th17 cell differentiation	Luobitong Potentiates MTX's Anti-Rheumatoid Arthritis Activity via Targeting Multiple Inflammatory Pathways	Database Only	Database Only
		positive regulation of cell motility	Luobitong Potentiates MTX's Anti-Rheumatoid Arthritis Activity via Targeting Multiple Inflammatory Pathways	Database Only	Database Only
		Viral protein interaction with cytokine and cytokine receptor	Luobitong Potentiates MTX's Anti-Rheumatoid Arthritis Activity via Targeting Multiple Inflammatory Pathways	Database Only	Database Only
		regulation of smooth muscle cell proliferation	Luobitong Potentiates MTX's Anti-Rheumatoid Arthritis Activity via Targeting Multiple Inflammatory Pathways	Database Only	Database Only
		IL-18 signaling pathway	Luobitong Potentiates MTX's Anti-Rheumatoid Arthritis Activity via Targeting Multiple Inflammatory Pathways	Database Only	Database Only
		Potential therapeutics for SARS	Luobitong Potentiates MTX's Anti-Rheumatoid Arthritis Activity via Targeting Multiple Inflammatory Pathways	Database Only	Database Only
		response to hormone	Luobitong Potentiates MTX's Anti-Rheumatoid Arthritis Activity via Targeting Multiple Inflammatory Pathways	Database Only	Database Only
Exclusion Criteria	Exclusion Criteria	Exclusion Criteria	Thymopentapeptide Affects T-Cell Subsets by Modulating the Flora of the Skin Surface to Alleviate Psoriasis
Exclusion Criteria	Exclusion Criteria	Exclusion Criteria	Qigui-Yishen decoction delays renal fibrosis in mice with chronic kidney disease by regulating TM and PAI-1
Exclusion Criteria	Exclusion Criteria	Exclusion Criteria	Therapeutic Potential of Combined Herbal Medicine and Electroacupuncture in Mild Cognitive Impairment Through Cytokine Modulation: An Observational Study
Exclusion Criteria	Exclusion Criteria	Exclusion Criteria	Sertraline Alleviates Chronic Prostatitis by Regulating the TRPV1 Channel
Not open	Not open	Not open	Exploring the Potential Mechanisms of Action of Gentiana Veitchiorum Hemsl. Extract in the Treatment of Cholestasis using UPLC-MS/MS, Systematic Network Pharmacology, and Molecular Docking
TNF	no key	no key	Integration of Gut Microbiota, Serum Metabolomic, and Network Pharmacology to Reveal the Anti Insomnia Mechanism of Mongolian Medicine Sugemule-4 Decoction on Insomnia Model Rats	Combined with Experiment	Database Only
IL6			Integration of Gut Microbiota, Serum Metabolomic, and Network Pharmacology to Reveal the Anti Insomnia Mechanism of Mongolian Medicine Sugemule-4 Decoction on Insomnia Model Rats	Combined with Experiment	Database Only
HTR1A			Integration of Gut Microbiota, Serum Metabolomic, and Network Pharmacology to Reveal the Anti Insomnia Mechanism of Mongolian Medicine Sugemule-4 Decoction on Insomnia Model Rats	Combined with Experiment	Database Only
CYP3A4			Integration of Gut Microbiota, Serum Metabolomic, and Network Pharmacology to Reveal the Anti Insomnia Mechanism of Mongolian Medicine Sugemule-4 Decoction on Insomnia Model Rats	Combined with Experiment	Database Only
CYP2D6			Integration of Gut Microbiota, Serum Metabolomic, and Network Pharmacology to Reveal the Anti Insomnia Mechanism of Mongolian Medicine Sugemule-4 Decoction on Insomnia Model Rats	Combined with Experiment	Database Only
GABRA2			Integration of Gut Microbiota, Serum Metabolomic, and Network Pharmacology to Reveal the Anti Insomnia Mechanism of Mongolian Medicine Sugemule-4 Decoction on Insomnia Model Rats	Combined with Experiment	Database Only
CHRNA7			Integration of Gut Microbiota, Serum Metabolomic, and Network Pharmacology to Reveal the Anti Insomnia Mechanism of Mongolian Medicine Sugemule-4 Decoction on Insomnia Model Rats	Combined with Experiment	Database Only
HTR2A			Integration of Gut Microbiota, Serum Metabolomic, and Network Pharmacology to Reveal the Anti Insomnia Mechanism of Mongolian Medicine Sugemule-4 Decoction on Insomnia Model Rats	Combined with Experiment	Database Only
HTR2C			Integration of Gut Microbiota, Serum Metabolomic, and Network Pharmacology to Reveal the Anti Insomnia Mechanism of Mongolian Medicine Sugemule-4 Decoction on Insomnia Model Rats	Combined with Experiment	Database Only
SLC6A3			Integration of Gut Microbiota, Serum Metabolomic, and Network Pharmacology to Reveal the Anti Insomnia Mechanism of Mongolian Medicine Sugemule-4 Decoction on Insomnia Model Rats	Combined with Experiment	Database Only
SLC6A2			Integration of Gut Microbiota, Serum Metabolomic, and Network Pharmacology to Reveal the Anti Insomnia Mechanism of Mongolian Medicine Sugemule-4 Decoction on Insomnia Model Rats	Combined with Experiment	Database Only
DRD2			Integration of Gut Microbiota, Serum Metabolomic, and Network Pharmacology to Reveal the Anti Insomnia Mechanism of Mongolian Medicine Sugemule-4 Decoction on Insomnia Model Rats	Combined with Experiment	Database Only
ALB			Integration of Gut Microbiota, Serum Metabolomic, and Network Pharmacology to Reveal the Anti Insomnia Mechanism of Mongolian Medicine Sugemule-4 Decoction on Insomnia Model Rats	Combined with Experiment	Database Only
COMT			Integration of Gut Microbiota, Serum Metabolomic, and Network Pharmacology to Reveal the Anti Insomnia Mechanism of Mongolian Medicine Sugemule-4 Decoction on Insomnia Model Rats	Combined with Experiment	Database Only
GRIA2			Integration of Gut Microbiota, Serum Metabolomic, and Network Pharmacology to Reveal the Anti Insomnia Mechanism of Mongolian Medicine Sugemule-4 Decoction on Insomnia Model Rats	Combined with Experiment	Database Only
NTRK2			Integration of Gut Microbiota, Serum Metabolomic, and Network Pharmacology to Reveal the Anti Insomnia Mechanism of Mongolian Medicine Sugemule-4 Decoction on Insomnia Model Rats	Combined with Experiment	Database Only
IL1B			Integration of Gut Microbiota, Serum Metabolomic, and Network Pharmacology to Reveal the Anti Insomnia Mechanism of Mongolian Medicine Sugemule-4 Decoction on Insomnia Model Rats	Combined with Experiment	Database Only
SLC6A4			Integration of Gut Microbiota, Serum Metabolomic, and Network Pharmacology to Reveal the Anti Insomnia Mechanism of Mongolian Medicine Sugemule-4 Decoction on Insomnia Model Rats	Combined with Experiment	Database Only
AChE			Integration of Gut Microbiota, Serum Metabolomic, and Network Pharmacology to Reveal the Anti Insomnia Mechanism of Mongolian Medicine Sugemule-4 Decoction on Insomnia Model Rats	Combined with Experiment	Database Only
TNF	Ferulic acid	Pathways in cancer	Exploration of the Active Component and Mechanisms of Shengyu Decoction Against Myelosuppression Using Network Pharmacology and in vitro Experimental Validation	Combined with Experiment	Database Only
IL6	Calycosin-7-glucoside	Proteoglycans in cancer	Exploration of the Active Component and Mechanisms of Shengyu Decoction Against Myelosuppression Using Network Pharmacology and in vitro Experimental Validation	Combined with Experiment	Database Only
VEGFA	Albiflorin	PI3K-Akt signaling pathway	Exploration of the Active Component and Mechanisms of Shengyu Decoction Against Myelosuppression Using Network Pharmacology and in vitro Experimental Validation	Combined with Experiment	Database Only
SRC	Paeoniflorin	HIF-1 signaling pathway	Exploration of the Active Component and Mechanisms of Shengyu Decoction Against Myelosuppression Using Network Pharmacology and in vitro Experimental Validation	Combined with Experiment	Database Only
HRAS	Oxypaeoniflorin	Estrogen signaling pathway	Exploration of the Active Component and Mechanisms of Shengyu Decoction Against Myelosuppression Using Network Pharmacology and in vitro Experimental Validation	Combined with Experiment	Database Only
STAT3		VEGF signaling pathway	Exploration of the Active Component and Mechanisms of Shengyu Decoction Against Myelosuppression Using Network Pharmacology and in vitro Experimental Validation	Combined with Experiment	Database Only
		Hepatitis B	Exploration of the Active Component and Mechanisms of Shengyu Decoction Against Myelosuppression Using Network Pharmacology and in vitro Experimental Validation	Combined with Experiment	Database Only
		Prostate cancer	Exploration of the Active Component and Mechanisms of Shengyu Decoction Against Myelosuppression Using Network Pharmacology and in vitro Experimental Validation	Combined with Experiment	Database Only
		Insulin resistance	Exploration of the Active Component and Mechanisms of Shengyu Decoction Against Myelosuppression Using Network Pharmacology and in vitro Experimental Validation	Combined with Experiment	Database Only
		Prolactin signaling pathway	Exploration of the Active Component and Mechanisms of Shengyu Decoction Against Myelosuppression Using Network Pharmacology and in vitro Experimental Validation	Combined with Experiment	Database Only
		Bladder cancer	Exploration of the Active Component and Mechanisms of Shengyu Decoction Against Myelosuppression Using Network Pharmacology and in vitro Experimental Validation	Combined with Experiment	Database Only
		Chagas disease (American trypanosomiasis)	Exploration of the Active Component and Mechanisms of Shengyu Decoction Against Myelosuppression Using Network Pharmacology and in vitro Experimental Validation	Combined with Experiment	Database Only
		Focal adhesion	Exploration of the Active Component and Mechanisms of Shengyu Decoction Against Myelosuppression Using Network Pharmacology and in vitro Experimental Validation	Combined with Experiment	Database Only
		Thyroid hormone signaling pathway	Exploration of the Active Component and Mechanisms of Shengyu Decoction Against Myelosuppression Using Network Pharmacology and in vitro Experimental Validation	Combined with Experiment	Database Only
		NOD-like receptor signaling pathway	Exploration of the Active Component and Mechanisms of Shengyu Decoction Against Myelosuppression Using Network Pharmacology and in vitro Experimental Validation	Combined with Experiment	Database Only
		Measles	Exploration of the Active Component and Mechanisms of Shengyu Decoction Against Myelosuppression Using Network Pharmacology and in vitro Experimental Validation	Combined with Experiment	Database Only
		Inflammatory bowel disease (IBD)	Exploration of the Active Component and Mechanisms of Shengyu Decoction Against Myelosuppression Using Network Pharmacology and in vitro Experimental Validation	Combined with Experiment	Database Only
		ErbB signaling pathway	Exploration of the Active Component and Mechanisms of Shengyu Decoction Against Myelosuppression Using Network Pharmacology and in vitro Experimental Validation	Combined with Experiment	Database Only
		GnRH signaling pathway	Exploration of the Active Component and Mechanisms of Shengyu Decoction Against Myelosuppression Using Network Pharmacology and in vitro Experimental Validation	Combined with Experiment	Database Only
		T cell receptor signaling pathway	Exploration of the Active Component and Mechanisms of Shengyu Decoction Against Myelosuppression Using Network Pharmacology and in vitro Experimental Validation	Combined with Experiment	Database Only
		Rap1 signaling pathway	Exploration of the Active Component and Mechanisms of Shengyu Decoction Against Myelosuppression Using Network Pharmacology and in vitro Experimental Validation	Combined with Experiment	Database Only
no key	no key	Cytokine-cytokine receptor interaction	Deciphering the Underlying Mechanisms of Sanleng-Ezhu for the Treatment of Idiopathic Pulmonary Fibrosis Based on Network Pharmacology and Single-cell RNA Sequencing Data	Combined with Experiment	Combined with Omics
		Human papillomavirus infection	Deciphering the Underlying Mechanisms of Sanleng-Ezhu for the Treatment of Idiopathic Pulmonary Fibrosis Based on Network Pharmacology and Single-cell RNA Sequencing Data	Combined with Experiment	Combined with Omics
		Calcium signaling pathway	Deciphering the Underlying Mechanisms of Sanleng-Ezhu for the Treatment of Idiopathic Pulmonary Fibrosis Based on Network Pharmacology and Single-cell RNA Sequencing Data	Combined with Experiment	Combined with Omics
		Focal adhesion	Deciphering the Underlying Mechanisms of Sanleng-Ezhu for the Treatment of Idiopathic Pulmonary Fibrosis Based on Network Pharmacology and Single-cell RNA Sequencing Data	Combined with Experiment	Combined with Omics
		Rap1 signaling pathway	Deciphering the Underlying Mechanisms of Sanleng-Ezhu for the Treatment of Idiopathic Pulmonary Fibrosis Based on Network Pharmacology and Single-cell RNA Sequencing Data	Combined with Experiment	Combined with Omics
		cGMP-PKG signaling pathway	Deciphering the Underlying Mechanisms of Sanleng-Ezhu for the Treatment of Idiopathic Pulmonary Fibrosis Based on Network Pharmacology and Single-cell RNA Sequencing Data	Combined with Experiment	Combined with Omics
		Chemokine signaling pathway	Deciphering the Underlying Mechanisms of Sanleng-Ezhu for the Treatment of Idiopathic Pulmonary Fibrosis Based on Network Pharmacology and Single-cell RNA Sequencing Data	Combined with Experiment	Combined with Omics
		Vascular smooth muscle contraction	Deciphering the Underlying Mechanisms of Sanleng-Ezhu for the Treatment of Idiopathic Pulmonary Fibrosis Based on Network Pharmacology and Single-cell RNA Sequencing Data	Combined with Experiment	Combined with Omics
		Adrenergic signaling in cardiomyocytes	Deciphering the Underlying Mechanisms of Sanleng-Ezhu for the Treatment of Idiopathic Pulmonary Fibrosis Based on Network Pharmacology and Single-cell RNA Sequencing Data	Combined with Experiment	Combined with Omics
		Tight junction	Deciphering the Underlying Mechanisms of Sanleng-Ezhu for the Treatment of Idiopathic Pulmonary Fibrosis Based on Network Pharmacology and Single-cell RNA Sequencing Data	Combined with Experiment	Combined with Omics
		ECM-receptor interaction	Deciphering the Underlying Mechanisms of Sanleng-Ezhu for the Treatment of Idiopathic Pulmonary Fibrosis Based on Network Pharmacology and Single-cell RNA Sequencing Data	Combined with Experiment	Combined with Omics
		Neural protein interaction with cytokine and cytokine receptor	Deciphering the Underlying Mechanisms of Sanleng-Ezhu for the Treatment of Idiopathic Pulmonary Fibrosis Based on Network Pharmacology and Single-cell RNA Sequencing Data	Combined with Experiment	Combined with Omics
		Dilated cardiomyopathy	Deciphering the Underlying Mechanisms of Sanleng-Ezhu for the Treatment of Idiopathic Pulmonary Fibrosis Based on Network Pharmacology and Single-cell RNA Sequencing Data	Combined with Experiment	Combined with Omics
		Aldosterone synthesis and secretion	Deciphering the Underlying Mechanisms of Sanleng-Ezhu for the Treatment of Idiopathic Pulmonary Fibrosis Based on Network Pharmacology and Single-cell RNA Sequencing Data	Combined with Experiment	Combined with Omics
		Chagas disease	Deciphering the Underlying Mechanisms of Sanleng-Ezhu for the Treatment of Idiopathic Pulmonary Fibrosis Based on Network Pharmacology and Single-cell RNA Sequencing Data	Combined with Experiment	Combined with Omics
		Toxoplasmosis	Deciphering the Underlying Mechanisms of Sanleng-Ezhu for the Treatment of Idiopathic Pulmonary Fibrosis Based on Network Pharmacology and Single-cell RNA Sequencing Data	Combined with Experiment	Combined with Omics
		Renin secretion	Deciphering the Underlying Mechanisms of Sanleng-Ezhu for the Treatment of Idiopathic Pulmonary Fibrosis Based on Network Pharmacology and Single-cell RNA Sequencing Data	Combined with Experiment	Combined with Omics
		Type II diabetes mellitus	Deciphering the Underlying Mechanisms of Sanleng-Ezhu for the Treatment of Idiopathic Pulmonary Fibrosis Based on Network Pharmacology and Single-cell RNA Sequencing Data	Combined with Experiment	Combined with Omics
		Phenylalanine metabolism	Deciphering the Underlying Mechanisms of Sanleng-Ezhu for the Treatment of Idiopathic Pulmonary Fibrosis Based on Network Pharmacology and Single-cell RNA Sequencing Data	Combined with Experiment	Combined with Omics
		Taurine and hypotaurine metabolism	Deciphering the Underlying Mechanisms of Sanleng-Ezhu for the Treatment of Idiopathic Pulmonary Fibrosis Based on Network Pharmacology and Single-cell RNA Sequencing Data	Combined with Experiment	Combined with Omics
TNF	quercetin	PI3K-Akt signaling pathway	The Benefit of the Optimized Formula of Yinxieling in Psoriasis Vulgaris via Regulation on Autophagy Based on microRNA Expression Profile and Network Pharmacology Analysis	Database Only	Database Only
AKT1	kaempferol	MAPK signaling pathway	The Benefit of the Optimized Formula of Yinxieling in Psoriasis Vulgaris via Regulation on Autophagy Based on microRNA Expression Profile and Network Pharmacology Analysis	Database Only	Database Only
IL6	dihydroniloticin	TNF signaling pathway	The Benefit of the Optimized Formula of Yinxieling in Psoriasis Vulgaris via Regulation on Autophagy Based on microRNA Expression Profile and Network Pharmacology Analysis	Database Only	Database Only
TP53	Anhydroicaritin	VEGF signaling pathway	The Benefit of the Optimized Formula of Yinxieling in Psoriasis Vulgaris via Regulation on Autophagy Based on microRNA Expression Profile and Network Pharmacology Analysis	Database Only	Database Only
IL1B	Beta-sitosterol	JAK-STAT signaling pathway	The Benefit of the Optimized Formula of Yinxieling in Psoriasis Vulgaris via Regulation on Autophagy Based on microRNA Expression Profile and Network Pharmacology Analysis	Database Only	Database Only
VEGFA		NF-kappa B signaling pathway	The Benefit of the Optimized Formula of Yinxieling in Psoriasis Vulgaris via Regulation on Autophagy Based on microRNA Expression Profile and Network Pharmacology Analysis	Database Only	Database Only
STAT3		Cytokine-cytokine receptor interaction	The Benefit of the Optimized Formula of Yinxieling in Psoriasis Vulgaris via Regulation on Autophagy Based on microRNA Expression Profile and Network Pharmacology Analysis	Database Only	Database Only
PTGS2		Hedgehog signaling pathway	The Benefit of the Optimized Formula of Yinxieling in Psoriasis Vulgaris via Regulation on Autophagy Based on microRNA Expression Profile and Network Pharmacology Analysis	Database Only	Database Only
MMP9		VEGF signaling pathway	The Benefit of the Optimized Formula of Yinxieling in Psoriasis Vulgaris via Regulation on Autophagy Based on microRNA Expression Profile and Network Pharmacology Analysis	Database Only	Database Only
		Cellular senescence	The Benefit of the Optimized Formula of Yinxieling in Psoriasis Vulgaris via Regulation on Autophagy Based on microRNA Expression Profile and Network Pharmacology Analysis	Database Only	Database Only
		mTOR signaling pathway	The Benefit of the Optimized Formula of Yinxieling in Psoriasis Vulgaris via Regulation on Autophagy Based on microRNA Expression Profile and Network Pharmacology Analysis	Database Only	Database Only
		Apelin signaling pathway	The Benefit of the Optimized Formula of Yinxieling in Psoriasis Vulgaris via Regulation on Autophagy Based on microRNA Expression Profile and Network Pharmacology Analysis	Database Only	Database Only
		Aldosterone synthesis and secretion	The Benefit of the Optimized Formula of Yinxieling in Psoriasis Vulgaris via Regulation on Autophagy Based on microRNA Expression Profile and Network Pharmacology Analysis	Database Only	Database Only
		B cell receptor signaling pathway	The Benefit of the Optimized Formula of Yinxieling in Psoriasis Vulgaris via Regulation on Autophagy Based on microRNA Expression Profile and Network Pharmacology Analysis	Database Only	Database Only
		Th17 cell differentiation	The Benefit of the Optimized Formula of Yinxieling in Psoriasis Vulgaris via Regulation on Autophagy Based on microRNA Expression Profile and Network Pharmacology Analysis	Database Only	Database Only
		Toll-like receptor signaling pathway	The Benefit of the Optimized Formula of Yinxieling in Psoriasis Vulgaris via Regulation on Autophagy Based on microRNA Expression Profile and Network Pharmacology Analysis	Database Only	Database Only
		GnRH signaling pathway	The Benefit of the Optimized Formula of Yinxieling in Psoriasis Vulgaris via Regulation on Autophagy Based on microRNA Expression Profile and Network Pharmacology Analysis	Database Only	Database Only
		Prostate cancer	The Benefit of the Optimized Formula of Yinxieling in Psoriasis Vulgaris via Regulation on Autophagy Based on microRNA Expression Profile and Network Pharmacology Analysis	Database Only	Database Only
		Gastric cancer	The Benefit of the Optimized Formula of Yinxieling in Psoriasis Vulgaris via Regulation on Autophagy Based on microRNA Expression Profile and Network Pharmacology Analysis	Database Only	Database Only
		Colorectal cancer	The Benefit of the Optimized Formula of Yinxieling in Psoriasis Vulgaris via Regulation on Autophagy Based on microRNA Expression Profile and Network Pharmacology Analysis	Database Only	Database Only
		Hepatocellular carcinoma	The Benefit of the Optimized Formula of Yinxieling in Psoriasis Vulgaris via Regulation on Autophagy Based on microRNA Expression Profile and Network Pharmacology Analysis	Database Only	Database Only
TP53	Stigmasterol	Necroptosis	Exploring the HIF-1 α signalling pathway and the mechanism of YiQiHuoXue decoction against Precancerous Lesions of Gastric Cancer based on Network Pharmacology and Molecular Docking	Database Only	Database Only
AKT1	Beta-sitosterol	VEGF signaling pathway	Exploring the HIF-1 α signalling pathway and the mechanism of YiQiHuoXue decoction against Precancerous Lesions of Gastric Cancer based on Network Pharmacology and Molecular Docking	Database Only	Database Only
TNF	Perlolyrine	Autophagy - animal	Exploring the HIF-1 α signalling pathway and the mechanism of YiQiHuoXue decoction against Precancerous Lesions of Gastric Cancer based on Network Pharmacology and Molecular Docking	Database Only	Database Only
MYC	hederagenin	Pathways in cancer	Exploring the HIF-1 α signalling pathway and the mechanism of YiQiHuoXue decoction against Precancerous Lesions of Gastric Cancer based on Network Pharmacology and Molecular Docking	Database Only	Database Only
CASP3	FA	Longevity regulating pathway	Exploring the HIF-1 α signalling pathway and the mechanism of YiQiHuoXue decoction against Precancerous Lesions of Gastric Cancer based on Network Pharmacology and Molecular Docking	Database Only	Database Only
EGFR	quercetin	Hepatitis B	Exploring the HIF-1 α signalling pathway and the mechanism of YiQiHuoXue decoction against Precancerous Lesions of Gastric Cancer based on Network Pharmacology and Molecular Docking	Database Only	Database Only
IL6		MAPK signaling pathway	Exploring the HIF-1 α signalling pathway and the mechanism of YiQiHuoXue decoction against Precancerous Lesions of Gastric Cancer based on Network Pharmacology and Molecular Docking	Database Only	Database Only
RELA		Chemical carcinogenesis -- receptor activation	Exploring the HIF-1 α signalling pathway and the mechanism of YiQiHuoXue decoction against Precancerous Lesions of Gastric Cancer based on Network Pharmacology and Molecular Docking	Database Only	Database Only
VEGFA		AGE-RAGE signaling pathway	Exploring the HIF-1 α signalling pathway and the mechanism of YiQiHuoXue decoction against Precancerous Lesions of Gastric Cancer based on Network Pharmacology and Molecular Docking	Database Only	Database Only
IL1B		Fluid shear stress and atherosclerosis	Exploring the HIF-1 α signalling pathway and the mechanism of YiQiHuoXue decoction against Precancerous Lesions of Gastric Cancer based on Network Pharmacology and Molecular Docking	Database Only	Database Only
CCND1		FoxO signaling pathway	Exploring the HIF-1 α signalling pathway and the mechanism of YiQiHuoXue decoction against Precancerous Lesions of Gastric Cancer based on Network Pharmacology and Molecular Docking	Database Only	Database Only
MAPK1		Transcriptional misregulation in cancer	Exploring the HIF-1 α signalling pathway and the mechanism of YiQiHuoXue decoction against Precancerous Lesions of Gastric Cancer based on Network Pharmacology and Molecular Docking	Database Only	Database Only
ESR1		HIF-1 signaling pathway	Exploring the HIF-1 α signalling pathway and the mechanism of YiQiHuoXue decoction against Precancerous Lesions of Gastric Cancer based on Network Pharmacology and Molecular Docking	Database Only	Database Only
HIF1A		Platinum drug resistance	Exploring the HIF-1 α signalling pathway and the mechanism of YiQiHuoXue decoction against Precancerous Lesions of Gastric Cancer based on Network Pharmacology and Molecular Docking	Database Only	Database Only
FOS		EGFR tyrosine kinase inhibitor resistance	Exploring the HIF-1 α signalling pathway and the mechanism of YiQiHuoXue decoction against Precancerous Lesions of Gastric Cancer based on Network Pharmacology and Molecular Docking	Database Only	Database Only
TNF	quercetin	Prostate cancer	Integrated Approaches Revealed the Therapeutic Mechanisms of Zuojin Pill Against Gastric Mucosa Injury in a Rat Model with Chronic Atrophic Gastritis	Database Only	Database Only
EGFR	obacunone	Pancreatic cancer	Integrated Approaches Revealed the Therapeutic Mechanisms of Zuojin Pill Against Gastric Mucosa Injury in a Rat Model with Chronic Atrophic Gastritis	Database Only	Database Only
CASP3	berberine	EGFR tyrosine kinase inhibitor resistance	Integrated Approaches Revealed the Therapeutic Mechanisms of Zuojin Pill Against Gastric Mucosa Injury in a Rat Model with Chronic Atrophic Gastritis	Database Only	Database Only
AKT1		AGE-RAGE signaling pathway	Integrated Approaches Revealed the Therapeutic Mechanisms of Zuojin Pill Against Gastric Mucosa Injury in a Rat Model with Chronic Atrophic Gastritis	Database Only	Database Only
CTNNB1		Endocrine resistance	Integrated Approaches Revealed the Therapeutic Mechanisms of Zuojin Pill Against Gastric Mucosa Injury in a Rat Model with Chronic Atrophic Gastritis	Database Only	Database Only
		Toxoplasmosis	Integrated Approaches Revealed the Therapeutic Mechanisms of Zuojin Pill Against Gastric Mucosa Injury in a Rat Model with Chronic Atrophic Gastritis	Database Only	Database Only
		TNF signaling pathway	Integrated Approaches Revealed the Therapeutic Mechanisms of Zuojin Pill Against Gastric Mucosa Injury in a Rat Model with Chronic Atrophic Gastritis	Database Only	Database Only
		Fluid shear stress and atherosclerosis	Integrated Approaches Revealed the Therapeutic Mechanisms of Zuojin Pill Against Gastric Mucosa Injury in a Rat Model with Chronic Atrophic Gastritis	Database Only	Database Only
		Osteoclast differentiation	Integrated Approaches Revealed the Therapeutic Mechanisms of Zuojin Pill Against Gastric Mucosa Injury in a Rat Model with Chronic Atrophic Gastritis	Database Only	Database Only
		Apoptosis pathway	Integrated Approaches Revealed the Therapeutic Mechanisms of Zuojin Pill Against Gastric Mucosa Injury in a Rat Model with Chronic Atrophic Gastritis	Database Only	Database Only
		Lipid and atherosclerosis	Integrated Approaches Revealed the Therapeutic Mechanisms of Zuojin Pill Against Gastric Mucosa Injury in a Rat Model with Chronic Atrophic Gastritis	Database Only	Database Only
		Kaposi sarcoma-associated herpesvirus infection	Integrated Approaches Revealed the Therapeutic Mechanisms of Zuojin Pill Against Gastric Mucosa Injury in a Rat Model with Chronic Atrophic Gastritis	Database Only	Database Only
		Hepatitis B	Integrated Approaches Revealed the Therapeutic Mechanisms of Zuojin Pill Against Gastric Mucosa Injury in a Rat Model with Chronic Atrophic Gastritis	Database Only	Database Only
		Hepatitis C	Integrated Approaches Revealed the Therapeutic Mechanisms of Zuojin Pill Against Gastric Mucosa Injury in a Rat Model with Chronic Atrophic Gastritis	Database Only	Database Only
		Gastric cancer	Integrated Approaches Revealed the Therapeutic Mechanisms of Zuojin Pill Against Gastric Mucosa Injury in a Rat Model with Chronic Atrophic Gastritis	Database Only	Database Only
		Proteoglycans in cancer	Integrated Approaches Revealed the Therapeutic Mechanisms of Zuojin Pill Against Gastric Mucosa Injury in a Rat Model with Chronic Atrophic Gastritis	Database Only	Database Only
		Human cytomegalovirus infection	Integrated Approaches Revealed the Therapeutic Mechanisms of Zuojin Pill Against Gastric Mucosa Injury in a Rat Model with Chronic Atrophic Gastritis	Database Only	Database Only
		Hepatocellular carcinoma	Integrated Approaches Revealed the Therapeutic Mechanisms of Zuojin Pill Against Gastric Mucosa Injury in a Rat Model with Chronic Atrophic Gastritis	Database Only	Database Only
		Chemical carcinogenesis - reactive oxygen species	Integrated Approaches Revealed the Therapeutic Mechanisms of Zuojin Pill Against Gastric Mucosa Injury in a Rat Model with Chronic Atrophic Gastritis	Database Only	Database Only
		Chemical carcinogenesis -- receptor activation	Integrated Approaches Revealed the Therapeutic Mechanisms of Zuojin Pill Against Gastric Mucosa Injury in a Rat Model with Chronic Atrophic Gastritis	Database Only	Database Only
		Pathways in cancer	Integrated Approaches Revealed the Therapeutic Mechanisms of Zuojin Pill Against Gastric Mucosa Injury in a Rat Model with Chronic Atrophic Gastritis	Database Only	Database Only
		Focal adhesion	Integrated Approaches Revealed the Therapeutic Mechanisms of Zuojin Pill Against Gastric Mucosa Injury in a Rat Model with Chronic Atrophic Gastritis	Database Only	Database Only
		Human T-cell leukemia virus 1 infection	Integrated Approaches Revealed the Therapeutic Mechanisms of Zuojin Pill Against Gastric Mucosa Injury in a Rat Model with Chronic Atrophic Gastritis	Database Only	Database Only
		Coronavirus disease - COVID-19	Integrated Approaches Revealed the Therapeutic Mechanisms of Zuojin Pill Against Gastric Mucosa Injury in a Rat Model with Chronic Atrophic Gastritis	Database Only	Database Only
		Shigellosis	Integrated Approaches Revealed the Therapeutic Mechanisms of Zuojin Pill Against Gastric Mucosa Injury in a Rat Model with Chronic Atrophic Gastritis	Database Only	Database Only
		Human papillomavirus infection	Integrated Approaches Revealed the Therapeutic Mechanisms of Zuojin Pill Against Gastric Mucosa Injury in a Rat Model with Chronic Atrophic Gastritis	Database Only	Database Only
		MicroRNAs in cancer	Integrated Approaches Revealed the Therapeutic Mechanisms of Zuojin Pill Against Gastric Mucosa Injury in a Rat Model with Chronic Atrophic Gastritis	Database Only	Database Only
		PI3K-Akt signaling pathway	Integrated Approaches Revealed the Therapeutic Mechanisms of Zuojin Pill Against Gastric Mucosa Injury in a Rat Model with Chronic Atrophic Gastritis	Database Only	Database Only
		Alzheimer disease	Integrated Approaches Revealed the Therapeutic Mechanisms of Zuojin Pill Against Gastric Mucosa Injury in a Rat Model with Chronic Atrophic Gastritis	Database Only	Database Only
		Pathways of neurodegeneration - multiple diseases	Integrated Approaches Revealed the Therapeutic Mechanisms of Zuojin Pill Against Gastric Mucosa Injury in a Rat Model with Chronic Atrophic Gastritis	Database Only	Database Only
GAPDH	quercetin	PI3K-Akt signaling pathway	Integrating Network Pharmacology and Experimental Validation to Decipher the Mechanism of Action of Astragalus - Atractylodes Herb Pair in Treating Hepatocellular Carcinoma	Database Only	Combined with Omics
EGFR	7-O-methylisomucuronulatol	Human cytomegalovirus infection	Integrating Network Pharmacology and Experimental Validation to Decipher the Mechanism of Action of Astragalus - Atractylodes Herb Pair in Treating Hepatocellular Carcinoma	Database Only	Combined with Omics
SRC	Kaempferol	Viral carcinogenesis	Integrating Network Pharmacology and Experimental Validation to Decipher the Mechanism of Action of Astragalus - Atractylodes Herb Pair in Treating Hepatocellular Carcinoma	Database Only	Combined with Omics
ESR1	(6aR,11aR)-9,10-dimethoxy-6a,11a-dihydro-6H-benzofuro[3,2-c]chromen-3-ol	MiRNAs in cancer	Integrating Network Pharmacology and Experimental Validation to Decipher the Mechanism of Action of Astragalus - Atractylodes Herb Pair in Treating Hepatocellular Carcinoma	Database Only	Combined with Omics
TNF	3,9-di-O-methylnissoisin	Hepatitis B	Integrating Network Pharmacology and Experimental Validation to Decipher the Mechanism of Action of Astragalus - Atractylodes Herb Pair in Treating Hepatocellular Carcinoma	Database Only	Combined with Omics
IL6	Mucronulatol	MAPK signaling pathway	Integrating Network Pharmacology and Experimental Validation to Decipher the Mechanism of Action of Astragalus - Atractylodes Herb Pair in Treating Hepatocellular Carcinoma	Database Only	Combined with Omics
JUN	Isofahametin	Cellular senescence	Integrating Network Pharmacology and Experimental Validation to Decipher the Mechanism of Action of Astragalus - Atractylodes Herb Pair in Treating Hepatocellular Carcinoma	Database Only	Combined with Omics
	Biatractylolide	Hepatitis C	Integrating Network Pharmacology and Experimental Validation to Decipher the Mechanism of Action of Astragalus - Atractylodes Herb Pair in Treating Hepatocellular Carcinoma	Database Only	Combined with Omics
	Jananol	Influenza A	Integrating Network Pharmacology and Experimental Validation to Decipher the Mechanism of Action of Astragalus - Atractylodes Herb Pair in Treating Hepatocellular Carcinoma	Database Only	Combined with Omics
	(3R)-3-(2-hydroxy-3,4-dimethoxyphenyl)chroman-7-ol	Chemokine signaling pathway	Integrating Network Pharmacology and Experimental Validation to Decipher the Mechanism of Action of Astragalus - Atractylodes Herb Pair in Treating Hepatocellular Carcinoma	Database Only	Combined with Omics
		JAK-STAT signaling pathway	Integrating Network Pharmacology and Experimental Validation to Decipher the Mechanism of Action of Astragalus - Atractylodes Herb Pair in Treating Hepatocellular Carcinoma	Database Only	Combined with Omics
		FoxO signaling pathway	Integrating Network Pharmacology and Experimental Validation to Decipher the Mechanism of Action of Astragalus - Atractylodes Herb Pair in Treating Hepatocellular Carcinoma	Database Only	Combined with Omics
		EGFR tyrosine kinase inhibitor resistance	Integrating Network Pharmacology and Experimental Validation to Decipher the Mechanism of Action of Astragalus - Atractylodes Herb Pair in Treating Hepatocellular Carcinoma	Database Only	Combined with Omics
		Transcriptional misregulation in cancer	Integrating Network Pharmacology and Experimental Validation to Decipher the Mechanism of Action of Astragalus - Atractylodes Herb Pair in Treating Hepatocellular Carcinoma	Database Only	Combined with Omics
		Hepatocellular carcinoma	Integrating Network Pharmacology and Experimental Validation to Decipher the Mechanism of Action of Astragalus - Atractylodes Herb Pair in Treating Hepatocellular Carcinoma	Database Only	Combined with Omics
		TNF signaling pathway	Integrating Network Pharmacology and Experimental Validation to Decipher the Mechanism of Action of Astragalus - Atractylodes Herb Pair in Treating Hepatocellular Carcinoma	Database Only	Combined with Omics
		T cell receptor signaling pathway	Integrating Network Pharmacology and Experimental Validation to Decipher the Mechanism of Action of Astragalus - Atractylodes Herb Pair in Treating Hepatocellular Carcinoma	Database Only	Combined with Omics
		Apoptosis pathway	Integrating Network Pharmacology and Experimental Validation to Decipher the Mechanism of Action of Astragalus - Atractylodes Herb Pair in Treating Hepatocellular Carcinoma	Database Only	Combined with Omics
		PD-L1 expression and PD-1 checkpoint pathway in cancer	Integrating Network Pharmacology and Experimental Validation to Decipher the Mechanism of Action of Astragalus - Atractylodes Herb Pair in Treating Hepatocellular Carcinoma	Database Only	Combined with Omics
		Th17 cell differentiation	Integrating Network Pharmacology and Experimental Validation to Decipher the Mechanism of Action of Astragalus - Atractylodes Herb Pair in Treating Hepatocellular Carcinoma	Database Only	Combined with Omics
		ErbB signaling pathway	Integrating Network Pharmacology and Experimental Validation to Decipher the Mechanism of Action of Astragalus - Atractylodes Herb Pair in Treating Hepatocellular Carcinoma	Database Only	Combined with Omics
		IL-17 signaling pathway	Integrating Network Pharmacology and Experimental Validation to Decipher the Mechanism of Action of Astragalus - Atractylodes Herb Pair in Treating Hepatocellular Carcinoma	Database Only	Combined with Omics
		HIF-1 signaling pathway	Integrating Network Pharmacology and Experimental Validation to Decipher the Mechanism of Action of Astragalus - Atractylodes Herb Pair in Treating Hepatocellular Carcinoma	Database Only	Combined with Omics
		VEGF signaling pathway	Integrating Network Pharmacology and Experimental Validation to Decipher the Mechanism of Action of Astragalus - Atractylodes Herb Pair in Treating Hepatocellular Carcinoma	Database Only	Combined with Omics
		Insulin signaling pathway	Integrating Network Pharmacology and Experimental Validation to Decipher the Mechanism of Action of Astragalus - Atractylodes Herb Pair in Treating Hepatocellular Carcinoma	Database Only	Combined with Omics
30	no key	PI3K-Akt signaling pathway	Experimental Verification of Erchen Decoction Plus Huiyanzhuyu Decoction in the Treatment of Laryngeal Squamous Cell Carcinoma Based on Network Pharmacology	Database Only	Database Only
		Hepatitis B	Experimental Verification of Erchen Decoction Plus Huiyanzhuyu Decoction in the Treatment of Laryngeal Squamous Cell Carcinoma Based on Network Pharmacology	Database Only	Database Only
		Prostate cancer	Experimental Verification of Erchen Decoction Plus Huiyanzhuyu Decoction in the Treatment of Laryngeal Squamous Cell Carcinoma Based on Network Pharmacology	Database Only	Database Only
		Focal adhesion	Experimental Verification of Erchen Decoction Plus Huiyanzhuyu Decoction in the Treatment of Laryngeal Squamous Cell Carcinoma Based on Network Pharmacology	Database Only	Database Only
		FoxO signaling pathway	Experimental Verification of Erchen Decoction Plus Huiyanzhuyu Decoction in the Treatment of Laryngeal Squamous Cell Carcinoma Based on Network Pharmacology	Database Only	Database Only
		Melanoma	Experimental Verification of Erchen Decoction Plus Huiyanzhuyu Decoction in the Treatment of Laryngeal Squamous Cell Carcinoma Based on Network Pharmacology	Database Only	Database Only
		Regulation of actin cytoskeleton	Experimental Verification of Erchen Decoction Plus Huiyanzhuyu Decoction in the Treatment of Laryngeal Squamous Cell Carcinoma Based on Network Pharmacology	Database Only	Database Only
		Rap1 signaling pathway	Experimental Verification of Erchen Decoction Plus Huiyanzhuyu Decoction in the Treatment of Laryngeal Squamous Cell Carcinoma Based on Network Pharmacology	Database Only	Database Only
		Chemokine signaling pathway	Experimental Verification of Erchen Decoction Plus Huiyanzhuyu Decoction in the Treatment of Laryngeal Squamous Cell Carcinoma Based on Network Pharmacology	Database Only	Database Only
		Thyroid hormone signaling pathway	Experimental Verification of Erchen Decoction Plus Huiyanzhuyu Decoction in the Treatment of Laryngeal Squamous Cell Carcinoma Based on Network Pharmacology	Database Only	Database Only
		Bladder cancer	Experimental Verification of Erchen Decoction Plus Huiyanzhuyu Decoction in the Treatment of Laryngeal Squamous Cell Carcinoma Based on Network Pharmacology	Database Only	Database Only
		Chronic myeloid leukemia	Experimental Verification of Erchen Decoction Plus Huiyanzhuyu Decoction in the Treatment of Laryngeal Squamous Cell Carcinoma Based on Network Pharmacology	Database Only	Database Only
		Pancreatic cancer	Experimental Verification of Erchen Decoction Plus Huiyanzhuyu Decoction in the Treatment of Laryngeal Squamous Cell Carcinoma Based on Network Pharmacology	Database Only	Database Only
		Glioma	Experimental Verification of Erchen Decoction Plus Huiyanzhuyu Decoction in the Treatment of Laryngeal Squamous Cell Carcinoma Based on Network Pharmacology	Database Only	Database Only
		ErbB signaling pathway	Experimental Verification of Erchen Decoction Plus Huiyanzhuyu Decoction in the Treatment of Laryngeal Squamous Cell Carcinoma Based on Network Pharmacology	Database Only	Database Only
EGF	quercetin	AGE-RAGE signaling pathway	Qingfei Formula Protects against Human Respiratory Syncytial Virus-induced Lung Inflammatory Injury by Regulating the MAPK Signaling Pathway	Database Only	Database Only
MAPK1	luteolin	PI3K-Akt signaling pathway	Qingfei Formula Protects against Human Respiratory Syncytial Virus-induced Lung Inflammatory Injury by Regulating the MAPK Signaling Pathway	Database Only	Database Only
MAPK3	kaempferol	Kaposi sarcoma-associated herpesvirus infection	Qingfei Formula Protects against Human Respiratory Syncytial Virus-induced Lung Inflammatory Injury by Regulating the MAPK Signaling Pathway	Database Only	Database Only
MAPK8	Beta-sitosterol	TNF signaling pathway	Qingfei Formula Protects against Human Respiratory Syncytial Virus-induced Lung Inflammatory Injury by Regulating the MAPK Signaling Pathway	Database Only	Database Only
JUN	tanshinone	Fluid shear stress and atherosclerosis	Qingfei Formula Protects against Human Respiratory Syncytial Virus-induced Lung Inflammatory Injury by Regulating the MAPK Signaling Pathway	Database Only	Database Only
STAT3		Hepatitis B	Qingfei Formula Protects against Human Respiratory Syncytial Virus-induced Lung Inflammatory Injury by Regulating the MAPK Signaling Pathway	Database Only	Database Only
IL6		Human cytomegalovirus infection	Qingfei Formula Protects against Human Respiratory Syncytial Virus-induced Lung Inflammatory Injury by Regulating the MAPK Signaling Pathway	Database Only	Database Only
CXCL8		IL-17 signaling pathway	Qingfei Formula Protects against Human Respiratory Syncytial Virus-induced Lung Inflammatory Injury by Regulating the MAPK Signaling Pathway	Database Only	Database Only
		Epstein-Barr virus infection	Qingfei Formula Protects against Human Respiratory Syncytial Virus-induced Lung Inflammatory Injury by Regulating the MAPK Signaling Pathway	Database Only	Database Only
		Chagas disease	Qingfei Formula Protects against Human Respiratory Syncytial Virus-induced Lung Inflammatory Injury by Regulating the MAPK Signaling Pathway	Database Only	Database Only
		Toxoplasmosis	Qingfei Formula Protects against Human Respiratory Syncytial Virus-induced Lung Inflammatory Injury by Regulating the MAPK Signaling Pathway	Database Only	Database Only
		Hepatitis C	Qingfei Formula Protects against Human Respiratory Syncytial Virus-induced Lung Inflammatory Injury by Regulating the MAPK Signaling Pathway	Database Only	Database Only
		Measles	Qingfei Formula Protects against Human Respiratory Syncytial Virus-induced Lung Inflammatory Injury by Regulating the MAPK Signaling Pathway	Database Only	Database Only
		Toll-like receptor signaling pathway	Qingfei Formula Protects against Human Respiratory Syncytial Virus-induced Lung Inflammatory Injury by Regulating the MAPK Signaling Pathway	Database Only	Database Only
		C-type lectin receptor signaling pathway	Qingfei Formula Protects against Human Respiratory Syncytial Virus-induced Lung Inflammatory Injury by Regulating the MAPK Signaling Pathway	Database Only	Database Only
		Th17 cell differentiation	Qingfei Formula Protects against Human Respiratory Syncytial Virus-induced Lung Inflammatory Injury by Regulating the MAPK Signaling Pathway	Database Only	Database Only
		HP-1 signaling pathway	Qingfei Formula Protects against Human Respiratory Syncytial Virus-induced Lung Inflammatory Injury by Regulating the MAPK Signaling Pathway	Database Only	Database Only
		Pancreatic cancer	Qingfei Formula Protects against Human Respiratory Syncytial Virus-induced Lung Inflammatory Injury by Regulating the MAPK Signaling Pathway	Database Only	Database Only
		Portulaca	Qingfei Formula Protects against Human Respiratory Syncytial Virus-induced Lung Inflammatory Injury by Regulating the MAPK Signaling Pathway	Database Only	Database Only
		Bladder cancer	Qingfei Formula Protects against Human Respiratory Syncytial Virus-induced Lung Inflammatory Injury by Regulating the MAPK Signaling Pathway	Database Only	Database Only
TNF	quercetin	Chagas disease (American trypanosomiasis)	Elucidating the Mechanism of Buyanghuanwu Decoction Acting on Pulmonary Fibrosis Based on Network Pharmacology and Animal Studies	Database Only	Database Only
IL6	luteolin	TNF signaling pathway	Elucidating the Mechanism of Buyanghuanwu Decoction Acting on Pulmonary Fibrosis Based on Network Pharmacology and Animal Studies	Database Only	Database Only
IL1B	kaempferol	HIF-1 signaling pathway	Elucidating the Mechanism of Buyanghuanwu Decoction Acting on Pulmonary Fibrosis Based on Network Pharmacology and Animal Studies	Database Only	Database Only
NOS2		Pathways in cancer	Elucidating the Mechanism of Buyanghuanwu Decoction Acting on Pulmonary Fibrosis Based on Network Pharmacology and Animal Studies	Database Only	Database Only
		NOD-like receptor signaling pathway	Elucidating the Mechanism of Buyanghuanwu Decoction Acting on Pulmonary Fibrosis Based on Network Pharmacology and Animal Studies	Database Only	Database Only
		Rheumatoid arthritis	Elucidating the Mechanism of Buyanghuanwu Decoction Acting on Pulmonary Fibrosis Based on Network Pharmacology and Animal Studies	Database Only	Database Only
		Bladder cancer	Elucidating the Mechanism of Buyanghuanwu Decoction Acting on Pulmonary Fibrosis Based on Network Pharmacology and Animal Studies	Database Only	Database Only
		Leishmaniasis	Elucidating the Mechanism of Buyanghuanwu Decoction Acting on Pulmonary Fibrosis Based on Network Pharmacology and Animal Studies	Database Only	Database Only
		Pertussis	Elucidating the Mechanism of Buyanghuanwu Decoction Acting on Pulmonary Fibrosis Based on Network Pharmacology and Animal Studies	Database Only	Database Only
		Salmonella infection	Elucidating the Mechanism of Buyanghuanwu Decoction Acting on Pulmonary Fibrosis Based on Network Pharmacology and Animal Studies	Database Only	Database Only
		Influenza A	Elucidating the Mechanism of Buyanghuanwu Decoction Acting on Pulmonary Fibrosis Based on Network Pharmacology and Animal Studies	Database Only	Database Only
		Hepatitis B	Elucidating the Mechanism of Buyanghuanwu Decoction Acting on Pulmonary Fibrosis Based on Network Pharmacology and Animal Studies	Database Only	Database Only
		Proteoglycans in cancer	Elucidating the Mechanism of Buyanghuanwu Decoction Acting on Pulmonary Fibrosis Based on Network Pharmacology and Animal Studies	Database Only	Database Only
		Pancreatic cancer	Elucidating the Mechanism of Buyanghuanwu Decoction Acting on Pulmonary Fibrosis Based on Network Pharmacology and Animal Studies	Database Only	Database Only
		Focal adhesion	Elucidating the Mechanism of Buyanghuanwu Decoction Acting on Pulmonary Fibrosis Based on Network Pharmacology and Animal Studies	Database Only	Database Only
		Toll-like receptor signaling pathway	Elucidating the Mechanism of Buyanghuanwu Decoction Acting on Pulmonary Fibrosis Based on Network Pharmacology and Animal Studies	Database Only	Database Only
		Amoebiosis	Elucidating the Mechanism of Buyanghuanwu Decoction Acting on Pulmonary Fibrosis Based on Network Pharmacology and Animal Studies	Database Only	Database Only
		PI3K-Akt signaling pathway	Elucidating the Mechanism of Buyanghuanwu Decoction Acting on Pulmonary Fibrosis Based on Network Pharmacology and Animal Studies	Database Only	Database Only
		Toxoplasmosis	Elucidating the Mechanism of Buyanghuanwu Decoction Acting on Pulmonary Fibrosis Based on Network Pharmacology and Animal Studies	Database Only	Database Only
AKT1	Specific component	Pathways in cancer	Cepharanthine inhibits migration, invasion, and EMT of bladder cancer cells by activating the Rap1 signaling pathway in vitro	Database Only	Database Only
MET		Proteoglycans in cancer	Cepharanthine inhibits migration, invasion, and EMT of bladder cancer cells by activating the Rap1 signaling pathway in vitro	Database Only	Database Only
ALK		PI3K-Akt signaling pathway	Cepharanthine inhibits migration, invasion, and EMT of bladder cancer cells by activating the Rap1 signaling pathway in vitro	Database Only	Database Only
JAK2		Hepatocellular carcinoma	Cepharanthine inhibits migration, invasion, and EMT of bladder cancer cells by activating the Rap1 signaling pathway in vitro	Database Only	Database Only
TERT		Endocrine resistance	Cepharanthine inhibits migration, invasion, and EMT of bladder cancer cells by activating the Rap1 signaling pathway in vitro	Database Only	Database Only
KIT		Rap1 signaling pathway	Cepharanthine inhibits migration, invasion, and EMT of bladder cancer cells by activating the Rap1 signaling pathway in vitro	Database Only	Database Only
NTRK1		Prostate cancer	Cepharanthine inhibits migration, invasion, and EMT of bladder cancer cells by activating the Rap1 signaling pathway in vitro	Database Only	Database Only
FGFR1		EGFR tyrosine kinase inhibitor resistance	Cepharanthine inhibits migration, invasion, and EMT of bladder cancer cells by activating the Rap1 signaling pathway in vitro	Database Only	Database Only
SRC		Breast cancer	Cepharanthine inhibits migration, invasion, and EMT of bladder cancer cells by activating the Rap1 signaling pathway in vitro	Database Only	Database Only
MDM2		Non-small cell lung cancer	Cepharanthine inhibits migration, invasion, and EMT of bladder cancer cells by activating the Rap1 signaling pathway in vitro	Database Only	Database Only
EGFR		Melanoma	Cepharanthine inhibits migration, invasion, and EMT of bladder cancer cells by activating the Rap1 signaling pathway in vitro	Database Only	Database Only
ESR1		MAPK signaling pathway	Cepharanthine inhibits migration, invasion, and EMT of bladder cancer cells by activating the Rap1 signaling pathway in vitro	Database Only	Database Only
		Gastric cancer	Cepharanthine inhibits migration, invasion, and EMT of bladder cancer cells by activating the Rap1 signaling pathway in vitro	Database Only	Database Only
		Central carbon metabolism in cancer	Cepharanthine inhibits migration, invasion, and EMT of bladder cancer cells by activating the Rap1 signaling pathway in vitro	Database Only	Database Only
		Bladder cancer	Cepharanthine inhibits migration, invasion, and EMT of bladder cancer cells by activating the Rap1 signaling pathway in vitro	Database Only	Database Only
		Regulation of actin cytoskeleton	Cepharanthine inhibits migration, invasion, and EMT of bladder cancer cells by activating the Rap1 signaling pathway in vitro	Database Only	Database Only
		Human cytomegalovirus infection	Cepharanthine inhibits migration, invasion, and EMT of bladder cancer cells by activating the Rap1 signaling pathway in vitro	Database Only	Database Only
		Glioma	Cepharanthine inhibits migration, invasion, and EMT of bladder cancer cells by activating the Rap1 signaling pathway in vitro	Database Only	Database Only
		Chemical carcinogenesis -- receptor activation	Cepharanthine inhibits migration, invasion, and EMT of bladder cancer cells by activating the Rap1 signaling pathway in vitro	Database Only	Database Only
		Chemical carcinogenesis - reactive oxygen species	Cepharanthine inhibits migration, invasion, and EMT of bladder cancer cells by activating the Rap1 signaling pathway in vitro	Database Only	Database Only
CYCS	quercetin	Human T-cell leukemia virus 1 infection	Investigation on the Therapeutic Mechanism of Danbie Capsules for Endometriosis: A Network Pharmacology Approach	Database Only	Combined with Omics
CDKN1A	luteolin	Hepatitis B	Investigation on the Therapeutic Mechanism of Danbie Capsules for Endometriosis: A Network Pharmacology Approach	Database Only	Combined with Omics
HSP90AA1	Beta-sitosterol	Pathways in cancer	Investigation on the Therapeutic Mechanism of Danbie Capsules for Endometriosis: A Network Pharmacology Approach	Database Only	Combined with Omics
MAPK8		Kaposi sarcoma-associated herpesvirus infection	Investigation on the Therapeutic Mechanism of Danbie Capsules for Endometriosis: A Network Pharmacology Approach	Database Only	Combined with Omics
FOS		Pancreatic cancer	Investigation on the Therapeutic Mechanism of Danbie Capsules for Endometriosis: A Network Pharmacology Approach	Database Only	Combined with Omics
AKT1		Small cell lung cancer	Investigation on the Therapeutic Mechanism of Danbie Capsules for Endometriosis: A Network Pharmacology Approach	Database Only	Combined with Omics
TP53		Endocrine resistance	Investigation on the Therapeutic Mechanism of Danbie Capsules for Endometriosis: A Network Pharmacology Approach	Database Only	Combined with Omics
		Chronic myeloid leukemia	Investigation on the Therapeutic Mechanism of Danbie Capsules for Endometriosis: A Network Pharmacology Approach	Database Only	Combined with Omics
		Colorectal cancer	Investigation on the Therapeutic Mechanism of Danbie Capsules for Endometriosis: A Network Pharmacology Approach	Database Only	Combined with Omics
		Epstein-Barr virus infection	Investigation on the Therapeutic Mechanism of Danbie Capsules for Endometriosis: A Network Pharmacology Approach	Database Only	Combined with Omics
Exclusion Criteria	Exclusion Criteria	Exclusion Criteria	Bibliometric Analysis of Cough Variant Asthma from 1993 to 2022
IL1B	quercetin	Lipid and atherosclerosis	To Investigate the Mechanism of Qinpi Tongfeng Formula in Treating Acute Gouty Arthritis by UHPLC-Q-Orbitrap-MS, Network Pharmacology and Experimental Validation	Combined with Experiment	Database Only
NFKBIA	eburicoic acid	Hepatitis B	To Investigate the Mechanism of Qinpi Tongfeng Formula in Treating Acute Gouty Arthritis by UHPLC-Q-Orbitrap-MS, Network Pharmacology and Experimental Validation	Combined with Experiment	Database Only
IL6	polyporenic acid C	AGE-RAGE signaling pathway	To Investigate the Mechanism of Qinpi Tongfeng Formula in Treating Acute Gouty Arthritis by UHPLC-Q-Orbitrap-MS, Network Pharmacology and Experimental Validation	Combined with Experiment	Database Only
TNF		Kaposi sarcoma-associated herpesvirus infection	To Investigate the Mechanism of Qinpi Tongfeng Formula in Treating Acute Gouty Arthritis by UHPLC-Q-Orbitrap-MS, Network Pharmacology and Experimental Validation	Combined with Experiment	Database Only
CXCL8		IL-17 signaling pathway	To Investigate the Mechanism of Qinpi Tongfeng Formula in Treating Acute Gouty Arthritis by UHPLC-Q-Orbitrap-MS, Network Pharmacology and Experimental Validation	Combined with Experiment	Database Only
MMP9		Fluid shear stress and atherosclerosis	To Investigate the Mechanism of Qinpi Tongfeng Formula in Treating Acute Gouty Arthritis by UHPLC-Q-Orbitrap-MS, Network Pharmacology and Experimental Validation	Combined with Experiment	Database Only
		Human cytomegalovirus infection	To Investigate the Mechanism of Qinpi Tongfeng Formula in Treating Acute Gouty Arthritis by UHPLC-Q-Orbitrap-MS, Network Pharmacology and Experimental Validation	Combined with Experiment	Database Only
		Chemical carcinogenesis -- receptor activation	To Investigate the Mechanism of Qinpi Tongfeng Formula in Treating Acute Gouty Arthritis by UHPLC-Q-Orbitrap-MS, Network Pharmacology and Experimental Validation	Combined with Experiment	Database Only
		TNF signaling pathway	To Investigate the Mechanism of Qinpi Tongfeng Formula in Treating Acute Gouty Arthritis by UHPLC-Q-Orbitrap-MS, Network Pharmacology and Experimental Validation	Combined with Experiment	Database Only
		Measles	To Investigate the Mechanism of Qinpi Tongfeng Formula in Treating Acute Gouty Arthritis by UHPLC-Q-Orbitrap-MS, Network Pharmacology and Experimental Validation	Combined with Experiment	Database Only
		Prostate cancer	To Investigate the Mechanism of Qinpi Tongfeng Formula in Treating Acute Gouty Arthritis by UHPLC-Q-Orbitrap-MS, Network Pharmacology and Experimental Validation	Combined with Experiment	Database Only
		Chagas disease	To Investigate the Mechanism of Qinpi Tongfeng Formula in Treating Acute Gouty Arthritis by UHPLC-Q-Orbitrap-MS, Network Pharmacology and Experimental Validation	Combined with Experiment	Database Only
		C-type lectin receptor signaling pathway	To Investigate the Mechanism of Qinpi Tongfeng Formula in Treating Acute Gouty Arthritis by UHPLC-Q-Orbitrap-MS, Network Pharmacology and Experimental Validation	Combined with Experiment	Database Only
		Hepatitis C	To Investigate the Mechanism of Qinpi Tongfeng Formula in Treating Acute Gouty Arthritis by UHPLC-Q-Orbitrap-MS, Network Pharmacology and Experimental Validation	Combined with Experiment	Database Only
		Yersinia infection	To Investigate the Mechanism of Qinpi Tongfeng Formula in Treating Acute Gouty Arthritis by UHPLC-Q-Orbitrap-MS, Network Pharmacology and Experimental Validation	Combined with Experiment	Database Only
		Toxoplasmosis	To Investigate the Mechanism of Qinpi Tongfeng Formula in Treating Acute Gouty Arthritis by UHPLC-Q-Orbitrap-MS, Network Pharmacology and Experimental Validation	Combined with Experiment	Database Only
		Influenza A	To Investigate the Mechanism of Qinpi Tongfeng Formula in Treating Acute Gouty Arthritis by UHPLC-Q-Orbitrap-MS, Network Pharmacology and Experimental Validation	Combined with Experiment	Database Only
		Th17 cell differentiation	To Investigate the Mechanism of Qinpi Tongfeng Formula in Treating Acute Gouty Arthritis by UHPLC-Q-Orbitrap-MS, Network Pharmacology and Experimental Validation	Combined with Experiment	Database Only
		HIF-1 signaling pathway	To Investigate the Mechanism of Qinpi Tongfeng Formula in Treating Acute Gouty Arthritis by UHPLC-Q-Orbitrap-MS, Network Pharmacology and Experimental Validation	Combined with Experiment	Database Only
		Coronavirus disease - COVID-19	To Investigate the Mechanism of Qinpi Tongfeng Formula in Treating Acute Gouty Arthritis by UHPLC-Q-Orbitrap-MS, Network Pharmacology and Experimental Validation	Combined with Experiment	Database Only
		Pancreatic cancer	To Investigate the Mechanism of Qinpi Tongfeng Formula in Treating Acute Gouty Arthritis by UHPLC-Q-Orbitrap-MS, Network Pharmacology and Experimental Validation	Combined with Experiment	Database Only
		Epstein-Barr virus infection	To Investigate the Mechanism of Qinpi Tongfeng Formula in Treating Acute Gouty Arthritis by UHPLC-Q-Orbitrap-MS, Network Pharmacology and Experimental Validation	Combined with Experiment	Database Only
		Bladder cancer	To Investigate the Mechanism of Qinpi Tongfeng Formula in Treating Acute Gouty Arthritis by UHPLC-Q-Orbitrap-MS, Network Pharmacology and Experimental Validation	Combined with Experiment	Database Only
		Small cell lung cancer	To Investigate the Mechanism of Qinpi Tongfeng Formula in Treating Acute Gouty Arthritis by UHPLC-Q-Orbitrap-MS, Network Pharmacology and Experimental Validation	Combined with Experiment	Database Only
		PI3K-Akt signaling pathway	To Investigate the Mechanism of Qinpi Tongfeng Formula in Treating Acute Gouty Arthritis by UHPLC-Q-Orbitrap-MS, Network Pharmacology and Experimental Validation	Combined with Experiment	Database Only
		Endocrine resistance	To Investigate the Mechanism of Qinpi Tongfeng Formula in Treating Acute Gouty Arthritis by UHPLC-Q-Orbitrap-MS, Network Pharmacology and Experimental Validation	Combined with Experiment	Database Only
		Chemical carcinogenesis - reactive oxygen species	To Investigate the Mechanism of Qinpi Tongfeng Formula in Treating Acute Gouty Arthritis by UHPLC-Q-Orbitrap-MS, Network Pharmacology and Experimental Validation	Combined with Experiment	Database Only
		Pertussis	To Investigate the Mechanism of Qinpi Tongfeng Formula in Treating Acute Gouty Arthritis by UHPLC-Q-Orbitrap-MS, Network Pharmacology and Experimental Validation	Combined with Experiment	Database Only
		EGFR tyrosine kinase inhibitor resistance	To Investigate the Mechanism of Qinpi Tongfeng Formula in Treating Acute Gouty Arthritis by UHPLC-Q-Orbitrap-MS, Network Pharmacology and Experimental Validation	Combined with Experiment	Database Only
		Toll-like receptor signaling pathway	To Investigate the Mechanism of Qinpi Tongfeng Formula in Treating Acute Gouty Arthritis by UHPLC-Q-Orbitrap-MS, Network Pharmacology and Experimental Validation	Combined with Experiment	Database Only
VEGFA	stigmasterol	Colorectal cancer	Mechanism Research of PZD Inhibiting Lung Cancer Cell Proliferation, Invasion, and Migration based on Network Pharmacology	Database Only	Database Only
AKT1	Beta-sitosterol	Apoptosis pathway	Mechanism Research of PZD Inhibiting Lung Cancer Cell Proliferation, Invasion, and Migration based on Network Pharmacology	Database Only	Database Only
TP53	carvendine	Hepatitis B	Mechanism Research of PZD Inhibiting Lung Cancer Cell Proliferation, Invasion, and Migration based on Network Pharmacology	Database Only	Database Only
MMP9	baicalein	Morphine addiction	Mechanism Research of PZD Inhibiting Lung Cancer Cell Proliferation, Invasion, and Migration based on Network Pharmacology	Database Only	Database Only
FOS	coniferin	Small cell lung cancer	Mechanism Research of PZD Inhibiting Lung Cancer Cell Proliferation, Invasion, and Migration based on Network Pharmacology	Database Only	Database Only
CASP3		Cholinergic synapse	Mechanism Research of PZD Inhibiting Lung Cancer Cell Proliferation, Invasion, and Migration based on Network Pharmacology	Database Only	Database Only
ADAR1A		Thyroid hormone signaling pathway	Mechanism Research of PZD Inhibiting Lung Cancer Cell Proliferation, Invasion, and Migration based on Network Pharmacology	Database Only	Database Only
ADAR1B		Serotonergic synapse	Mechanism Research of PZD Inhibiting Lung Cancer Cell Proliferation, Invasion, and Migration based on Network Pharmacology	Database Only	Database Only
ADAR2A		Neuroactive ligand-receptor interaction	Mechanism Research of PZD Inhibiting Lung Cancer Cell Proliferation, Invasion, and Migration based on Network Pharmacology	Database Only	Database Only
ADAR2C		Calcium signaling pathway	Mechanism Research of PZD Inhibiting Lung Cancer Cell Proliferation, Invasion, and Migration based on Network Pharmacology	Database Only	Database Only
		cGMP-PKG signaling pathway	Mechanism Research of PZD Inhibiting Lung Cancer Cell Proliferation, Invasion, and Migration based on Network Pharmacology	Database Only	Database Only
		Adrenergic signaling in cardiomyocytes	Mechanism Research of PZD Inhibiting Lung Cancer Cell Proliferation, Invasion, and Migration based on Network Pharmacology	Database Only	Database Only
		Non-alcoholic fatty liver disease (NAFLD)	Mechanism Research of PZD Inhibiting Lung Cancer Cell Proliferation, Invasion, and Migration based on Network Pharmacology	Database Only	Database Only
		Pathways in cancer	Mechanism Research of PZD Inhibiting Lung Cancer Cell Proliferation, Invasion, and Migration based on Network Pharmacology	Database Only	Database Only
		cAMP signaling pathway	Mechanism Research of PZD Inhibiting Lung Cancer Cell Proliferation, Invasion, and Migration based on Network Pharmacology	Database Only	Database Only
		Proteoglycans in cancer	Mechanism Research of PZD Inhibiting Lung Cancer Cell Proliferation, Invasion, and Migration based on Network Pharmacology	Database Only	Database Only
		Tuberculosis	Mechanism Research of PZD Inhibiting Lung Cancer Cell Proliferation, Invasion, and Migration based on Network Pharmacology	Database Only	Database Only
		PI3K-Akt signaling pathway	Mechanism Research of PZD Inhibiting Lung Cancer Cell Proliferation, Invasion, and Migration based on Network Pharmacology	Database Only	Database Only
		MicroRNAs in cancer	Mechanism Research of PZD Inhibiting Lung Cancer Cell Proliferation, Invasion, and Migration based on Network Pharmacology	Database Only	Database Only
SRC	Beta-sitosterol	Pathways in cancer	Ligusticum chuanxiong Hort. Ameliorates Neuropathic Pain by Regulating Microglial M1 Polarization: A Study Based on Network Pharmacology	Database Only	Database Only
BCL2	senkyunone	PI3K-Akt signaling pathway	Ligusticum chuanxiong Hort. Ameliorates Neuropathic Pain by Regulating Microglial M1 Polarization: A Study Based on Network Pharmacology	Database Only	Database Only
AKT1	wallichilide	Neuroactive ligand-receptor interaction	Ligusticum chuanxiong Hort. Ameliorates Neuropathic Pain by Regulating Microglial M1 Polarization: A Study Based on Network Pharmacology	Database Only	Database Only
HIF1A	myricanone	Calcium signaling pathway	Ligusticum chuanxiong Hort. Ameliorates Neuropathic Pain by Regulating Microglial M1 Polarization: A Study Based on Network Pharmacology	Database Only	Database Only
HSP90AA1	mandenol	Human cytomegalovirus infection	Ligusticum chuanxiong Hort. Ameliorates Neuropathic Pain by Regulating Microglial M1 Polarization: A Study Based on Network Pharmacology	Database Only	Database Only
		Hepatitis B	Ligusticum chuanxiong Hort. Ameliorates Neuropathic Pain by Regulating Microglial M1 Polarization: A Study Based on Network Pharmacology	Database Only	Database Only
		Kaposi sarcoma-associated herpesvirus infection	Ligusticum chuanxiong Hort. Ameliorates Neuropathic Pain by Regulating Microglial M1 Polarization: A Study Based on Network Pharmacology	Database Only	Database Only
		Chemical carcinogenesis -- receptor activation	Ligusticum chuanxiong Hort. Ameliorates Neuropathic Pain by Regulating Microglial M1 Polarization: A Study Based on Network Pharmacology	Database Only	Database Only
		MAPK signaling pathway	Ligusticum chuanxiong Hort. Ameliorates Neuropathic Pain by Regulating Microglial M1 Polarization: A Study Based on Network Pharmacology	Database Only	Database Only
		Pathways of neurodegeneration - multiple diseases	Ligusticum chuanxiong Hort. Ameliorates Neuropathic Pain by Regulating Microglial M1 Polarization: A Study Based on Network Pharmacology	Database Only	Database Only
		Focal adhesion	Ligusticum chuanxiong Hort. Ameliorates Neuropathic Pain by Regulating Microglial M1 Polarization: A Study Based on Network Pharmacology	Database Only	Database Only
		Lipid and atherosclerosis	Ligusticum chuanxiong Hort. Ameliorates Neuropathic Pain by Regulating Microglial M1 Polarization: A Study Based on Network Pharmacology	Database Only	Database Only
		Proteoglycans in cancer	Ligusticum chuanxiong Hort. Ameliorates Neuropathic Pain by Regulating Microglial M1 Polarization: A Study Based on Network Pharmacology	Database Only	Database Only
		Human immunodeficiency virus 1 infection	Ligusticum chuanxiong Hort. Ameliorates Neuropathic Pain by Regulating Microglial M1 Polarization: A Study Based on Network Pharmacology	Database Only	Database Only
		Epstein-Barr virus infection	Ligusticum chuanxiong Hort. Ameliorates Neuropathic Pain by Regulating Microglial M1 Polarization: A Study Based on Network Pharmacology	Database Only	Database Only
		Rap1 signaling pathway	Ligusticum chuanxiong Hort. Ameliorates Neuropathic Pain by Regulating Microglial M1 Polarization: A Study Based on Network Pharmacology	Database Only	Database Only
		Endocrine resistance	Ligusticum chuanxiong Hort. Ameliorates Neuropathic Pain by Regulating Microglial M1 Polarization: A Study Based on Network Pharmacology	Database Only	Database Only
		AGE-RAGE signaling pathway	Ligusticum chuanxiong Hort. Ameliorates Neuropathic Pain by Regulating Microglial M1 Polarization: A Study Based on Network Pharmacology	Database Only	Database Only
		Human T-cell leukemia virus 1 infection	Ligusticum chuanxiong Hort. Ameliorates Neuropathic Pain by Regulating Microglial M1 Polarization: A Study Based on Network Pharmacology	Database Only	Database Only
		Human papillomavirus infection	Ligusticum chuanxiong Hort. Ameliorates Neuropathic Pain by Regulating Microglial M1 Polarization: A Study Based on Network Pharmacology	Database Only	Database Only
		EGFR tyrosine kinase inhibitor resistance	Ligusticum chuanxiong Hort. Ameliorates Neuropathic Pain by Regulating Microglial M1 Polarization: A Study Based on Network Pharmacology	Database Only	Database Only
		Apoptosis pathway	Ligusticum chuanxiong Hort. Ameliorates Neuropathic Pain by Regulating Microglial M1 Polarization: A Study Based on Network Pharmacology	Database Only	Database Only
		Tuberculosis	Ligusticum chuanxiong Hort. Ameliorates Neuropathic Pain by Regulating Microglial M1 Polarization: A Study Based on Network Pharmacology	Database Only	Database Only
		Viral carcinogenesis	Ligusticum chuanxiong Hort. Ameliorates Neuropathic Pain by Regulating Microglial M1 Polarization: A Study Based on Network Pharmacology	Database Only	Database Only
		Chemical carcinogenesis - reactive oxygen species	Ligusticum chuanxiong Hort. Ameliorates Neuropathic Pain by Regulating Microglial M1 Polarization: A Study Based on Network Pharmacology	Database Only	Database Only
		cAMP signaling pathway	Ligusticum chuanxiong Hort. Ameliorates Neuropathic Pain by Regulating Microglial M1 Polarization: A Study Based on Network Pharmacology	Database Only	Database Only
		Ras signaling pathway	Ligusticum chuanxiong Hort. Ameliorates Neuropathic Pain by Regulating Microglial M1 Polarization: A Study Based on Network Pharmacology	Database Only	Database Only
		MicroRNAs in cancer	Ligusticum chuanxiong Hort. Ameliorates Neuropathic Pain by Regulating Microglial M1 Polarization: A Study Based on Network Pharmacology	Database Only	Database Only
		Alzheimer disease	Ligusticum chuanxiong Hort. Ameliorates Neuropathic Pain by Regulating Microglial M1 Polarization: A Study Based on Network Pharmacology	Database Only	Database Only
		Sphingolipid signaling pathway	Ligusticum chuanxiong Hort. Ameliorates Neuropathic Pain by Regulating Microglial M1 Polarization: A Study Based on Network Pharmacology	Database Only	Database Only
Exclusion Criteria	Exclusion Criteria	Exclusion Criteria	Bibliometric analysis of traditional Chinese medicine in the treatment of inflammatory bowel disease
RXRα	Specific component	PI3K-Akt signaling pathway	Isocucurbitacin B inhibits glioma growth through PI3K/AKT pathways and increases glioma sensitivity to TMZ by inhibiting hsa-mir-1286a	Database Only	Database Only
AKT1		MAPK signaling pathway	Isocucurbitacin B inhibits glioma growth through PI3K/AKT pathways and increases glioma sensitivity to TMZ by inhibiting hsa-mir-1286a	Database Only	Database Only
ESR1		Proteoglycans in cancer	Isocucurbitacin B inhibits glioma growth through PI3K/AKT pathways and increases glioma sensitivity to TMZ by inhibiting hsa-mir-1286a	Database Only	Database Only
MAPK1		Lipid and atherosclerosis	Isocucurbitacin B inhibits glioma growth through PI3K/AKT pathways and increases glioma sensitivity to TMZ by inhibiting hsa-mir-1286a	Database Only	Database Only
HSP90AA1		Chemical carcinogenesis - reactive oxygen species	Isocucurbitacin B inhibits glioma growth through PI3K/AKT pathways and increases glioma sensitivity to TMZ by inhibiting hsa-mir-1286a	Database Only	Database Only
		Ras signaling pathway	Isocucurbitacin B inhibits glioma growth through PI3K/AKT pathways and increases glioma sensitivity to TMZ by inhibiting hsa-mir-1286a	Database Only	Database Only
		Chemical carcinogenesis -- receptor activation	Isocucurbitacin B inhibits glioma growth through PI3K/AKT pathways and increases glioma sensitivity to TMZ by inhibiting hsa-mir-1286a	Database Only	Database Only
		FoxO signaling pathway	Isocucurbitacin B inhibits glioma growth through PI3K/AKT pathways and increases glioma sensitivity to TMZ by inhibiting hsa-mir-1286a	Database Only	Database Only
		Prostate cancer	Isocucurbitacin B inhibits glioma growth through PI3K/AKT pathways and increases glioma sensitivity to TMZ by inhibiting hsa-mir-1286a	Database Only	Database Only
		Insulin signaling pathway	Isocucurbitacin B inhibits glioma growth through PI3K/AKT pathways and increases glioma sensitivity to TMZ by inhibiting hsa-mir-1286a	Database Only	Database Only
		Fluid shear stress and atherosclerosis	Isocucurbitacin B inhibits glioma growth through PI3K/AKT pathways and increases glioma sensitivity to TMZ by inhibiting hsa-mir-1286a	Database Only	Database Only
		Endocrine resistance	Isocucurbitacin B inhibits glioma growth through PI3K/AKT pathways and increases glioma sensitivity to TMZ by inhibiting hsa-mir-1286a	Database Only	Database Only
		Insulin resistance	Isocucurbitacin B inhibits glioma growth through PI3K/AKT pathways and increases glioma sensitivity to TMZ by inhibiting hsa-mir-1286a	Database Only	Database Only
		AGE-RAGE signaling pathway	Isocucurbitacin B inhibits glioma growth through PI3K/AKT pathways and increases glioma sensitivity to TMZ by inhibiting hsa-mir-1286a	Database Only	Database Only
		Progesterone-mediated oocyte maturation	Isocucurbitacin B inhibits glioma growth through PI3K/AKT pathways and increases glioma sensitivity to TMZ by inhibiting hsa-mir-1286a	Database Only	Database Only
		Th17 cell differentiation	Isocucurbitacin B inhibits glioma growth through PI3K/AKT pathways and increases glioma sensitivity to TMZ by inhibiting hsa-mir-1286a	Database Only	Database Only
		Toxoplasmosis	Isocucurbitacin B inhibits glioma growth through PI3K/AKT pathways and increases glioma sensitivity to TMZ by inhibiting hsa-mir-1286a	Database Only	Database Only
		Proteoglycans in cancer	Isocucurbitacin B inhibits glioma growth through PI3K/AKT pathways and increases glioma sensitivity to TMZ by inhibiting hsa-mir-1286a	Database Only	Database Only
		EGFR tyrosine kinase inhibitor resistance	Isocucurbitacin B inhibits glioma growth through PI3K/AKT pathways and increases glioma sensitivity to TMZ by inhibiting hsa-mir-1286a	Database Only	Database Only
		Non-small cell lung cancer	Isocucurbitacin B inhibits glioma growth through PI3K/AKT pathways and increases glioma sensitivity to TMZ by inhibiting hsa-mir-1286a	Database Only	Database Only
EGFR	luteolin	IL-17 signaling pathway	Mechanism of pruritus ani lotion combined with Huajiao-Gancao-Bingpian oil for pruritus ani treatment based on network pharmacology and molecular dynamics	Database Only	Database Only
STAT3	quercetin	TNF signaling pathway	Mechanism of pruritus ani lotion combined with Huajiao-Gancao-Bingpian oil for pruritus ani treatment based on network pharmacology and molecular dynamics	Database Only	Database Only
	licochalcone A	Pathways in cancer	Mechanism of pruritus ani lotion combined with Huajiao-Gancao-Bingpian oil for pruritus ani treatment based on network pharmacology and molecular dynamics	Database Only	Database Only
		AGE-RAGE signaling pathway	Mechanism of pruritus ani lotion combined with Huajiao-Gancao-Bingpian oil for pruritus ani treatment based on network pharmacology and molecular dynamics	Database Only	Database Only
		Lipid and atherosclerosis	Mechanism of pruritus ani lotion combined with Huajiao-Gancao-Bingpian oil for pruritus ani treatment based on network pharmacology and molecular dynamics	Database Only	Database Only
		Chagas disease	Mechanism of pruritus ani lotion combined with Huajiao-Gancao-Bingpian oil for pruritus ani treatment based on network pharmacology and molecular dynamics	Database Only	Database Only
		Inflammatory bowel disease	Mechanism of pruritus ani lotion combined with Huajiao-Gancao-Bingpian oil for pruritus ani treatment based on network pharmacology and molecular dynamics	Database Only	Database Only
		Influenza A	Mechanism of pruritus ani lotion combined with Huajiao-Gancao-Bingpian oil for pruritus ani treatment based on network pharmacology and molecular dynamics	Database Only	Database Only
		T cell receptor signaling pathway	Mechanism of pruritus ani lotion combined with Huajiao-Gancao-Bingpian oil for pruritus ani treatment based on network pharmacology and molecular dynamics	Database Only	Database Only
		Cytokine-cytokine receptor interaction	Mechanism of pruritus ani lotion combined with Huajiao-Gancao-Bingpian oil for pruritus ani treatment based on network pharmacology and molecular dynamics	Database Only	Database Only
JUN	quercetin	Endocrine resistance	Integrated Network Pharmacology and Experimental Validation Approach to Investigate the Mechanisms of Radix Rehmanniae PraeparataAngelica Sinensis- Radix Achyranthis Bidentatae in Treating Knee Osteoarthritis	Database Only	Database Only
RELA	kaempferol	MAPK signaling pathway	Integrated Network Pharmacology and Experimental Validation Approach to Investigate the Mechanisms of Radix Rehmanniae PraeparataAngelica Sinensis- Radix Achyranthis Bidentatae in Treating Knee Osteoarthritis	Database Only	Database Only
TP53	wogonin	Th17 cell differentiation	Integrated Network Pharmacology and Experimental Validation Approach to Investigate the Mechanisms of Radix Rehmanniae PraeparataAngelica Sinensis- Radix Achyranthis Bidentatae in Treating Knee Osteoarthritis	Database Only	Database Only
FOS	baicalein	Th1 and Th2 cell differentiation	Integrated Network Pharmacology and Experimental Validation Approach to Investigate the Mechanisms of Radix Rehmanniae PraeparataAngelica Sinensis- Radix Achyranthis Bidentatae in Treating Knee Osteoarthritis	Database Only	Database Only
MAPK1	Beta-sitosterol	IL-17 signaling pathway	Integrated Network Pharmacology and Experimental Validation Approach to Investigate the Mechanisms of Radix Rehmanniae PraeparataAngelica Sinensis- Radix Achyranthis Bidentatae in Treating Knee Osteoarthritis	Database Only	Database Only
MAPK14	stigmasterol	T cell receptor signaling pathway	Integrated Network Pharmacology and Experimental Validation Approach to Investigate the Mechanisms of Radix Rehmanniae PraeparataAngelica Sinensis- Radix Achyranthis Bidentatae in Treating Knee Osteoarthritis	Database Only	Database Only
MYC		Toll-like receptor signaling pathway	Integrated Network Pharmacology and Experimental Validation Approach to Investigate the Mechanisms of Radix Rehmanniae PraeparataAngelica Sinensis- Radix Achyranthis Bidentatae in Treating Knee Osteoarthritis	Database Only	Database Only
HIF1A		TNF signaling pathway	Integrated Network Pharmacology and Experimental Validation Approach to Investigate the Mechanisms of Radix Rehmanniae PraeparataAngelica Sinensis- Radix Achyranthis Bidentatae in Treating Knee Osteoarthritis	Database Only	Database Only
ESR1		Neurotrophin signaling pathway	Integrated Network Pharmacology and Experimental Validation Approach to Investigate the Mechanisms of Radix Rehmanniae PraeparataAngelica Sinensis- Radix Achyranthis Bidentatae in Treating Knee Osteoarthritis	Database Only	Database Only
		Osteoclast differentiation	Integrated Network Pharmacology and Experimental Validation Approach to Investigate the Mechanisms of Radix Rehmanniae PraeparataAngelica Sinensis- Radix Achyranthis Bidentatae in Treating Knee Osteoarthritis	Database Only	Database Only
		Apoptosis pathway	Integrated Network Pharmacology and Experimental Validation Approach to Investigate the Mechanisms of Radix Rehmanniae PraeparataAngelica Sinensis- Radix Achyranthis Bidentatae in Treating Knee Osteoarthritis	Database Only	Database Only
		B cell receptor signaling pathway	Integrated Network Pharmacology and Experimental Validation Approach to Investigate the Mechanisms of Radix Rehmanniae PraeparataAngelica Sinensis- Radix Achyranthis Bidentatae in Treating Knee Osteoarthritis	Database Only	Database Only
		Estrogen signaling pathway	Integrated Network Pharmacology and Experimental Validation Approach to Investigate the Mechanisms of Radix Rehmanniae PraeparataAngelica Sinensis- Radix Achyranthis Bidentatae in Treating Knee Osteoarthritis	Database Only	Database Only
		Sphingolipid signaling pathway	Integrated Network Pharmacology and Experimental Validation Approach to Investigate the Mechanisms of Radix Rehmanniae PraeparataAngelica Sinensis- Radix Achyranthis Bidentatae in Treating Knee Osteoarthritis	Database Only	Database Only
		cAMP signaling pathway	Integrated Network Pharmacology and Experimental Validation Approach to Investigate the Mechanisms of Radix Rehmanniae PraeparataAngelica Sinensis- Radix Achyranthis Bidentatae in Treating Knee Osteoarthritis	Database Only	Database Only
		ErbB signaling pathway	Integrated Network Pharmacology and Experimental Validation Approach to Investigate the Mechanisms of Radix Rehmanniae PraeparataAngelica Sinensis- Radix Achyranthis Bidentatae in Treating Knee Osteoarthritis	Database Only	Database Only
		PI3K-Akt signaling pathway	Integrated Network Pharmacology and Experimental Validation Approach to Investigate the Mechanisms of Radix Rehmanniae PraeparataAngelica Sinensis- Radix Achyranthis Bidentatae in Treating Knee Osteoarthritis	Database Only	Database Only
		HIF-1 signaling pathway	Integrated Network Pharmacology and Experimental Validation Approach to Investigate the Mechanisms of Radix Rehmanniae PraeparataAngelica Sinensis- Radix Achyranthis Bidentatae in Treating Knee Osteoarthritis	Database Only	Database Only
		Wnt signaling pathway	Integrated Network Pharmacology and Experimental Validation Approach to Investigate the Mechanisms of Radix Rehmanniae PraeparataAngelica Sinensis- Radix Achyranthis Bidentatae in Treating Knee Osteoarthritis	Database Only	Database Only
		Oxytocin signaling pathway	Integrated Network Pharmacology and Experimental Validation Approach to Investigate the Mechanisms of Radix Rehmanniae PraeparataAngelica Sinensis- Radix Achyranthis Bidentatae in Treating Knee Osteoarthritis	Database Only	Database Only
PIK3CA	Guggulsterol-V	Prolactin signaling pathway	Integrating Network Pharmacology and Molecular Docking Approach to Elucidate the Mechanism of Commiphora wightii for the Treatment of Rheumatoid Arthritis	Database Only	Database Only
TNF	Myrrhahnone B	VEGF signaling pathway	Integrating Network Pharmacology and Molecular Docking Approach to Elucidate the Mechanism of Commiphora wightii for the Treatment of Rheumatoid Arthritis	Database Only	Database Only
MAPK3	Campesterol	Epsilon RI signaling pathway	Integrating Network Pharmacology and Molecular Docking Approach to Elucidate the Mechanism of Commiphora wightii for the Treatment of Rheumatoid Arthritis	Database Only	Database Only
		AGE-RAGE signaling pathway	Integrating Network Pharmacology and Molecular Docking Approach to Elucidate the Mechanism of Commiphora wightii for the Treatment of Rheumatoid Arthritis	Database Only	Database Only
		ErbB signaling pathway	Integrating Network Pharmacology and Molecular Docking Approach to Elucidate the Mechanism of Commiphora wightii for the Treatment of Rheumatoid Arthritis	Database Only	Database Only
		Inflammatory mediator regulation of TRP channels	Integrating Network Pharmacology and Molecular Docking Approach to Elucidate the Mechanism of Commiphora wightii for the Treatment of Rheumatoid Arthritis	Database Only	Database Only
		Th17 cell differentiation	Integrating Network Pharmacology and Molecular Docking Approach to Elucidate the Mechanism of Commiphora wightii for the Treatment of Rheumatoid Arthritis	Database Only	Database Only
		Sphingolipid signaling pathway	Integrating Network Pharmacology and Molecular Docking Approach to Elucidate the Mechanism of Commiphora wightii for the Treatment of Rheumatoid Arthritis	Database Only	Database Only
		FoxO signaling pathway	Integrating Network Pharmacology and Molecular Docking Approach to Elucidate the Mechanism of Commiphora wightii for the Treatment of Rheumatoid Arthritis	Database Only	Database Only
		Apoptosis pathway	Integrating Network Pharmacology and Molecular Docking Approach to Elucidate the Mechanism of Commiphora wightii for the Treatment of Rheumatoid Arthritis	Database Only	Database Only
		Kaposi sarcoma-associated herpesvirus infection	Integrating Network Pharmacology and Molecular Docking Approach to Elucidate the Mechanism of Commiphora wightii for the Treatment of Rheumatoid Arthritis	Database Only	Database Only
		Rap1 signaling pathway	Integrating Network Pharmacology and Molecular Docking Approach to Elucidate the Mechanism of Commiphora wightii for the Treatment of Rheumatoid Arthritis	Database Only	Database Only
		Ras signaling pathway	Integrating Network Pharmacology and Molecular Docking Approach to Elucidate the Mechanism of Commiphora wightii for the Treatment of Rheumatoid Arthritis	Database Only	Database Only
		PI3K-Akt signaling pathway	Integrating Network Pharmacology and Molecular Docking Approach to Elucidate the Mechanism of Commiphora wightii for the Treatment of Rheumatoid Arthritis	Database Only	Database Only
		Rheumatoid arthritis	Integrating Network Pharmacology and Molecular Docking Approach to Elucidate the Mechanism of Commiphora wightii for the Treatment of Rheumatoid Arthritis	Database Only	Database Only
TNF	no key	Lipid and atherosclerosis	Network and Experimental Pharmacology on Mechanism of Yixintai Regulates the TMAO/PKC/ NF-κB Signaling Pathway in Treating Heart Failure	Combined with Experiment	Database Only
IL1B		IL-17 signaling pathway	Network and Experimental Pharmacology on Mechanism of Yixintai Regulates the TMAO/PKC/ NF-κB Signaling Pathway in Treating Heart Failure	Combined with Experiment	Database Only
		TNF signaling pathway	Network and Experimental Pharmacology on Mechanism of Yixintai Regulates the TMAO/PKC/ NF-κB Signaling Pathway in Treating Heart Failure	Combined with Experiment	Database Only
		Legionellosis	Network and Experimental Pharmacology on Mechanism of Yixintai Regulates the TMAO/PKC/ NF-κB Signaling Pathway in Treating Heart Failure	Combined with Experiment	Database Only
		NF-kappa B signaling pathway	Network and Experimental Pharmacology on Mechanism of Yixintai Regulates the TMAO/PKC/ NF-κB Signaling Pathway in Treating Heart Failure	Combined with Experiment	Database Only
incomplete data	incomplete data	Pathways in cancer	Validation of Core Ingredients and Molecular Mechanism of Cinobufotalin Injection Against Liver Cancer	Database Only	Combined with Omics
		Progesterone-mediated oocyte maturation	Validation of Core Ingredients and Molecular Mechanism of Cinobufotalin Injection Against Liver Cancer	Database Only	Combined with Omics
		Central carbon metabolism in cancer	Validation of Core Ingredients and Molecular Mechanism of Cinobufotalin Injection Against Liver Cancer	Database Only	Combined with Omics
		Cell cycle	Validation of Core Ingredients and Molecular Mechanism of Cinobufotalin Injection Against Liver Cancer	Database Only	Combined with Omics
		Hepatitis B	Validation of Core Ingredients and Molecular Mechanism of Cinobufotalin Injection Against Liver Cancer	Database Only	Combined with Omics
		Prostate cancer	Validation of Core Ingredients and Molecular Mechanism of Cinobufotalin Injection Against Liver Cancer	Database Only	Combined with Omics
		FoxO signaling pathway	Validation of Core Ingredients and Molecular Mechanism of Cinobufotalin Injection Against Liver Cancer	Database Only	Combined with Omics
		Pancreatic cancer	Validation of Core Ingredients and Molecular Mechanism of Cinobufotalin Injection Against Liver Cancer	Database Only	Combined with Omics
		ErbB signaling pathway	Validation of Core Ingredients and Molecular Mechanism of Cinobufotalin Injection Against Liver Cancer	Database Only	Combined with Omics
		Non-small cell lung cancer	Validation of Core Ingredients and Molecular Mechanism of Cinobufotalin Injection Against Liver Cancer	Database Only	Combined with Omics
		Influenza A	Validation of Core Ingredients and Molecular Mechanism of Cinobufotalin Injection Against Liver Cancer	Database Only	Combined with Omics
		Proteoglycans in cancer	Validation of Core Ingredients and Molecular Mechanism of Cinobufotalin Injection Against Liver Cancer	Database Only	Combined with Omics
		Thyroid hormone signaling pathway	Validation of Core Ingredients and Molecular Mechanism of Cinobufotalin Injection Against Liver Cancer	Database Only	Combined with Omics
		HIF-1 signaling pathway	Validation of Core Ingredients and Molecular Mechanism of Cinobufotalin Injection Against Liver Cancer	Database Only	Combined with Omics
		Choline metabolism in cancer	Validation of Core Ingredients and Molecular Mechanism of Cinobufotalin Injection Against Liver Cancer	Database Only	Combined with Omics
		Glioma	Validation of Core Ingredients and Molecular Mechanism of Cinobufotalin Injection Against Liver Cancer	Database Only	Combined with Omics
		p53 signaling pathway	Validation of Core Ingredients and Molecular Mechanism of Cinobufotalin Injection Against Liver Cancer	Database Only	Combined with Omics
		Measles	Validation of Core Ingredients and Molecular Mechanism of Cinobufotalin Injection Against Liver Cancer	Database Only	Combined with Omics
		Fc epsilon RI signaling pathway	Validation of Core Ingredients and Molecular Mechanism of Cinobufotalin Injection Against Liver Cancer	Database Only	Combined with Omics
		Oocyte meiosis	Validation of Core Ingredients and Molecular Mechanism of Cinobufotalin Injection Against Liver Cancer	Database Only	Combined with Omics
AKT1	quercetin	Lipid and atherosclerosis	The effect of Astragali Radix-Radix Angelica Sinensis on acute kidney injury: a network pharmacology and molecular docking study	Database Only	Database Only
NCOA1	Kaempferol	Chemical carcinogenesis -- receptor activation	The effect of Astragali Radix-Radix Angelica Sinensis on acute kidney injury: a network pharmacology and molecular docking study	Database Only	Database Only
JUN	7-O-Methylisocronulatol	Fluid shear stress and atherosclerosis	The effect of Astragali Radix-Radix Angelica Sinensis on acute kidney injury: a network pharmacology and molecular docking study	Database Only	Database Only
ESR1	Formononetin	AGE-RAGE signaling pathway	The effect of Astragali Radix-Radix Angelica Sinensis on acute kidney injury: a network pharmacology and molecular docking study	Database Only	Database Only
MAPK8	Isorhamnetin	Hepatitis B	The effect of Astragali Radix-Radix Angelica Sinensis on acute kidney injury: a network pharmacology and molecular docking study	Database Only	Database Only
		Epstein-Barr virus infection	The effect of Astragali Radix-Radix Angelica Sinensis on acute kidney injury: a network pharmacology and molecular docking study	Database Only	Database Only
		Chemical carcinogenesis - reactive oxygen species	The effect of Astragali Radix-Radix Angelica Sinensis on acute kidney injury: a network pharmacology and molecular docking study	Database Only	Database Only
		Kaposi sarcoma-associated herpesvirus infection	The effect of Astragali Radix-Radix Angelica Sinensis on acute kidney injury: a network pharmacology and molecular docking study	Database Only	Database Only
		TNF signaling pathway	The effect of Astragali Radix-Radix Angelica Sinensis on acute kidney injury: a network pharmacology and molecular docking study	Database Only	Database Only
		Toxoplasmosis	The effect of Astragali Radix-Radix Angelica Sinensis on acute kidney injury: a network pharmacology and molecular docking study	Database Only	Database Only
		Measles	The effect of Astragali Radix-Radix Angelica Sinensis on acute kidney injury: a network pharmacology and molecular docking study	Database Only	Database Only
		Small cell lung cancer	The effect of Astragali Radix-Radix Angelica Sinensis on acute kidney injury: a network pharmacology and molecular docking study	Database Only	Database Only
		IL-17 signaling pathway	The effect of Astragali Radix-Radix Angelica Sinensis on acute kidney injury: a network pharmacology and molecular docking study	Database Only	Database Only
		Calcium signaling pathway	The effect of Astragali Radix-Radix Angelica Sinensis on acute kidney injury: a network pharmacology and molecular docking study	Database Only	Database Only
		Human immunodeficiency virus 1 infection	The effect of Astragali Radix-Radix Angelica Sinensis on acute kidney injury: a network pharmacology and molecular docking study	Database Only	Database Only
		Non-alcoholic fatty liver disease	The effect of Astragali Radix-Radix Angelica Sinensis on acute kidney injury: a network pharmacology and molecular docking study	Database Only	Database Only
		Dopaminergic synapse	The effect of Astragali Radix-Radix Angelica Sinensis on acute kidney injury: a network pharmacology and molecular docking study	Database Only	Database Only
		Th17 cell differentiation	The effect of Astragali Radix-Radix Angelica Sinensis on acute kidney injury: a network pharmacology and molecular docking study	Database Only	Database Only
		Neuroactive ligand-receptor interaction	The effect of Astragali Radix-Radix Angelica Sinensis on acute kidney injury: a network pharmacology and molecular docking study	Database Only	Database Only
		Cocaine addiction	The effect of Astragali Radix-Radix Angelica Sinensis on acute kidney injury: a network pharmacology and molecular docking study	Database Only	Database Only
		Amphetamine addiction	The effect of Astragali Radix-Radix Angelica Sinensis on acute kidney injury: a network pharmacology and molecular docking study	Database Only	Database Only
		Ovarian steroidogenesis	The effect of Astragali Radix-Radix Angelica Sinensis on acute kidney injury: a network pharmacology and molecular docking study	Database Only	Database Only
		Platinum drug resistance	The effect of Astragali Radix-Radix Angelica Sinensis on acute kidney injury: a network pharmacology and molecular docking study	Database Only	Database Only
		Prostate cancer	The effect of Astragali Radix-Radix Angelica Sinensis on acute kidney injury: a network pharmacology and molecular docking study	Database Only	Database Only
		C-type lectin receptor signaling pathway	The effect of Astragali Radix-Radix Angelica Sinensis on acute kidney injury: a network pharmacology and molecular docking study	Database Only	Database Only
		Pathways of neurodegeneration - multiple diseases	The effect of Astragali Radix-Radix Angelica Sinensis on acute kidney injury: a network pharmacology and molecular docking study	Database Only	Database Only
		cGMP-PKG signaling pathway	The effect of Astragali Radix-Radix Angelica Sinensis on acute kidney injury: a network pharmacology and molecular docking study	Database Only	Database Only
		Estrogen signaling pathway	The effect of Astragali Radix-Radix Angelica Sinensis on acute kidney injury: a network pharmacology and molecular docking study	Database Only	Database Only
		Alzheimer disease	The effect of Astragali Radix-Radix Angelica Sinensis on acute kidney injury: a network pharmacology and molecular docking study	Database Only	Database Only
		Tuberculosis	The effect of Astragali Radix-Radix Angelica Sinensis on acute kidney injury: a network pharmacology and molecular docking study	Database Only	Database Only
no key	no key	no key	A network pharmacological study to unveil the mechanisms of xianlinggubao capsule in the treatment of osteoarthritis and osteoporosis	Database Only	Database Only
CHRNB1	Specific component	Neuroactive ligand-receptor interaction	Exploring the mechanism of cytisine in treating respiratory depression following venomous snake bites based on network pharmacology and molecular docking	Specific component	Database Only
CHRNA1		Neuroactive ligand-receptor interaction	Exploring the mechanism of cytisine in treating respiratory depression following venomous snake bites based on network pharmacology and molecular docking	Specific component	Database Only
CHRNG		Nicotine addiction	Exploring the mechanism of cytisine in treating respiratory depression following venomous snake bites based on network pharmacology and molecular docking	Specific component	Database Only
CHRND		Cholinergic synapse	Exploring the mechanism of cytisine in treating respiratory depression following venomous snake bites based on network pharmacology and molecular docking	Specific component	Database Only
CHRNA7			Exploring the mechanism of cytisine in treating respiratory depression following venomous snake bites based on network pharmacology and molecular docking	Specific component	Database Only
DRD2			Exploring the mechanism of cytisine in treating respiratory depression following venomous snake bites based on network pharmacology and molecular docking	Specific component	Database Only
PARP1			Exploring the mechanism of cytisine in treating respiratory depression following venomous snake bites based on network pharmacology and molecular docking	Specific component	Database Only
PNP			Exploring the mechanism of cytisine in treating respiratory depression following venomous snake bites based on network pharmacology and molecular docking	Specific component	Database Only
KISS1R			Exploring the mechanism of cytisine in treating respiratory depression following venomous snake bites based on network pharmacology and molecular docking	Specific component	Database Only
Exclusion Criteria	Exclusion Criteria	Exclusion Criteria	P-CAB versus PPI in the eradication of Helicobacter pylori: a systematic review and network meta-analysis
SRC	no key	PI3K-Akt signaling pathway	Network Pharmacology and Molecular Docking Identify the Potential Mechanism and Therapeutic Role of Scutelaria baicalensis in Alzheimer's Disease	Database Only	Database Only
PIK3R1		Lipid and atherosclerosis	Network Pharmacology and Molecular Docking Identify the Potential Mechanism and Therapeutic Role of Scutelaria baicalensis in Alzheimer's Disease	Database Only	Database Only
STAT3		Alzheimer disease	Network Pharmacology and Molecular Docking Identify the Potential Mechanism and Therapeutic Role of Scutelaria baicalensis in Alzheimer's Disease	Database Only	Database Only
		Ras signaling pathway	Network Pharmacology and Molecular Docking Identify the Potential Mechanism and Therapeutic Role of Scutelaria baicalensis in Alzheimer's Disease	Database Only	Database Only
		Chemical carcinogenesis -- receptor activation	Network Pharmacology and Molecular Docking Identify the Potential Mechanism and Therapeutic Role of Scutelaria baicalensis in Alzheimer's Disease	Database Only	Database Only
		Proteoglycans in cancer	Network Pharmacology and Molecular Docking Identify the Potential Mechanism and Therapeutic Role of Scutelaria baicalensis in Alzheimer's Disease	Database Only	Database Only
		Kaposi sarcoma-associated herpesvirus infection	Network Pharmacology and Molecular Docking Identify the Potential Mechanism and Therapeutic Role of Scutelaria baicalensis in Alzheimer's Disease	Database Only	Database Only
		AGE-RAGE signaling pathway	Network Pharmacology and Molecular Docking Identify the Potential Mechanism and Therapeutic Role of Scutelaria baicalensis in Alzheimer's Disease	Database Only	Database Only
		Endocrine resistance	Network Pharmacology and Molecular Docking Identify the Potential Mechanism and Therapeutic Role of Scutelaria baicalensis in Alzheimer's Disease	Database Only	Database Only
		Neurotrophin signaling pathway	Network Pharmacology and Molecular Docking Identify the Potential Mechanism and Therapeutic Role of Scutelaria baicalensis in Alzheimer's Disease	Database Only	Database Only
		Fluid shear stress and atherosclerosis	Network Pharmacology and Molecular Docking Identify the Potential Mechanism and Therapeutic Role of Scutelaria baicalensis in Alzheimer's Disease	Database Only	Database Only
		Prostate cancer	Network Pharmacology and Molecular Docking Identify the Potential Mechanism and Therapeutic Role of Scutelaria baicalensis in Alzheimer's Disease	Database Only	Database Only
		PD - L1 expression and PD - 1 checkpoint pathway in cancer	Network Pharmacology and Molecular Docking Identify the Potential Mechanism and Therapeutic Role of Scutelaria baicalensis in Alzheimer's Disease	Database Only	Database Only
		HIF-1 signaling pathway	Network Pharmacology and Molecular Docking Identify the Potential Mechanism and Therapeutic Role of Scutelaria baicalensis in Alzheimer's Disease	Database Only	Database Only
		EGFR tyrosine kinase inhibitor resistance	Network Pharmacology and Molecular Docking Identify the Potential Mechanism and Therapeutic Role of Scutelaria baicalensis in Alzheimer's Disease	Database Only	Database Only
		Pancreatic cancer	Network Pharmacology and Molecular Docking Identify the Potential Mechanism and Therapeutic Role of Scutelaria baicalensis in Alzheimer's Disease	Database Only	Database Only
		Insulin resistance	Network Pharmacology and Molecular Docking Identify the Potential Mechanism and Therapeutic Role of Scutelaria baicalensis in Alzheimer's Disease	Database Only	Database Only
		Prolactin signaling pathway	Network Pharmacology and Molecular Docking Identify the Potential Mechanism and Therapeutic Role of Scutelaria baicalensis in Alzheimer's Disease	Database Only	Database Only
		Central carbon metabolism in cancer	Network Pharmacology and Molecular Docking Identify the Potential Mechanism and Therapeutic Role of Scutelaria baicalensis in Alzheimer's Disease	Database Only	Database Only
PTGS2	Specific component	Chemical carcinogenesis -- receptor activation	Liquiritin ameliorates acute myocardial infarction via the COX-2/NLRP3 signaling pathway: network pharmacology and experimental validation	Specific component	Database Only
ESR1		Peroxisome	Liquiritin ameliorates acute myocardial infarction via the COX-2/NLRP3 signaling pathway: network pharmacology and experimental validation	Specific component	Database Only
PPARG		Serotonergic synapse	Liquiritin ameliorates acute myocardial infarction via the COX-2/NLRP3 signaling pathway: network pharmacology and experimental validation	Specific component	Database Only
		Ovarian steroidogenesis	Liquiritin ameliorates acute myocardial infarction via the COX-2/NLRP3 signaling pathway: network pharmacology and experimental validation	Specific component	Database Only
		Regulation of lipolysis in adipocytes	Liquiritin ameliorates acute myocardial infarction via the COX-2/NLRP3 signaling pathway: network pharmacology and experimental validation	Specific component	Database Only
		Steroid hormone biosynthesis	Liquiritin ameliorates acute myocardial infarction via the COX-2/NLRP3 signaling pathway: network pharmacology and experimental validation	Specific component	Database Only
		Arachidonic acid metabolism	Liquiritin ameliorates acute myocardial infarction via the COX-2/NLRP3 signaling pathway: network pharmacology and experimental validation	Specific component	Database Only
		Chemical carcinogenesis - DNA adducts	Liquiritin ameliorates acute myocardial infarction via the COX-2/NLRP3 signaling pathway: network pharmacology and experimental validation	Specific component	Database Only
MAPK3	Officinalic acid	Lipid and atherosclerosis	Naodesheng Pills Ameliorate Cerebral Ischemia Reperfusion-Induced Ferroptosis via Inhibition of the ERK1/2 Signaling Pathway	Database Only	Database Only
SRC	Baicalein	AGE-RAGE signaling pathway	Naodesheng Pills Ameliorate Cerebral Ischemia Reperfusion-Induced Ferroptosis via Inhibition of the ERK1/2 Signaling Pathway	Database Only	Database Only
MAPK1	Cnidium lactone	Pathways in cancer	Naodesheng Pills Ameliorate Cerebral Ischemia Reperfusion-Induced Ferroptosis via Inhibition of the ERK1/2 Signaling Pathway	Database Only	Database Only
STAT3	Senkyunone	Calcium signaling pathway	Naodesheng Pills Ameliorate Cerebral Ischemia Reperfusion-Induced Ferroptosis via Inhibition of the ERK1/2 Signaling Pathway	Database Only	Database Only
TP53	Lignan	cAMP signaling pathway	Naodesheng Pills Ameliorate Cerebral Ischemia Reperfusion-Induced Ferroptosis via Inhibition of the ERK1/2 Signaling Pathway	Database Only	Database Only
AKT1	(-)-Dicentrine	Fluid shear stress and atherosclerosis	Naodesheng Pills Ameliorate Cerebral Ischemia Reperfusion-Induced Ferroptosis via Inhibition of the ERK1/2 Signaling Pathway	Database Only	Database Only
JUN		Chagas disease	Naodesheng Pills Ameliorate Cerebral Ischemia Reperfusion-Induced Ferroptosis via Inhibition of the ERK1/2 Signaling Pathway	Database Only	Database Only
NFKB1		Kaposi sarcoma-associated herpesvirus infection	Naodesheng Pills Ameliorate Cerebral Ischemia Reperfusion-Induced Ferroptosis via Inhibition of the ERK1/2 Signaling Pathway	Database Only	Database Only
MAPK14		Hepatitis B	Naodesheng Pills Ameliorate Cerebral Ischemia Reperfusion-Induced Ferroptosis via Inhibition of the ERK1/2 Signaling Pathway	Database Only	Database Only
PIK3CA		Toxoplasmosis	Naodesheng Pills Ameliorate Cerebral Ischemia Reperfusion-Induced Ferroptosis via Inhibition of the ERK1/2 Signaling Pathway	Database Only	Database Only
		TNF signaling pathway	Naodesheng Pills Ameliorate Cerebral Ischemia Reperfusion-Induced Ferroptosis via Inhibition of the ERK1/2 Signaling Pathway	Database Only	Database Only
		C-type lectin receptor signaling pathway	Naodesheng Pills Ameliorate Cerebral Ischemia Reperfusion-Induced Ferroptosis via Inhibition of the ERK1/2 Signaling Pathway	Database Only	Database Only
		Pancreatic cancer	Naodesheng Pills Ameliorate Cerebral Ischemia Reperfusion-Induced Ferroptosis via Inhibition of the ERK1/2 Signaling Pathway	Database Only	Database Only
		MAPK signaling pathway	Naodesheng Pills Ameliorate Cerebral Ischemia Reperfusion-Induced Ferroptosis via Inhibition of the ERK1/2 Signaling Pathway	Database Only	Database Only
		HIF-1 signaling pathway	Naodesheng Pills Ameliorate Cerebral Ischemia Reperfusion-Induced Ferroptosis via Inhibition of the ERK1/2 Signaling Pathway	Database Only	Database Only
		Apoptosis pathway	Naodesheng Pills Ameliorate Cerebral Ischemia Reperfusion-Induced Ferroptosis via Inhibition of the ERK1/2 Signaling Pathway	Database Only	Database Only
		Yersinia infection	Naodesheng Pills Ameliorate Cerebral Ischemia Reperfusion-Induced Ferroptosis via Inhibition of the ERK1/2 Signaling Pathway	Database Only	Database Only
		cGMP-PKG signaling pathway	Naodesheng Pills Ameliorate Cerebral Ischemia Reperfusion-Induced Ferroptosis via Inhibition of the ERK1/2 Signaling Pathway	Database Only	Database Only
		IL-17 signaling pathway	Naodesheng Pills Ameliorate Cerebral Ischemia Reperfusion-Induced Ferroptosis via Inhibition of the ERK1/2 Signaling Pathway	Database Only	Database Only
		Coronavirus disease - COVID-19	Naodesheng Pills Ameliorate Cerebral Ischemia Reperfusion-Induced Ferroptosis via Inhibition of the ERK1/2 Signaling Pathway	Database Only	Database Only
MELK	Specific component	Complement and coagulation cascades	A Novel Tetramethylpyrazine Chalcone Hybrid- HCTMPPK, as a Potential Anti-Lung Cancer Agent by Downregulating MELK	Specific component	Database Only
AURKA		Leukocyte transendothelial migration	A Novel Tetramethylpyrazine Chalcone Hybrid- HCTMPPK, as a Potential Anti-Lung Cancer Agent by Downregulating MELK	Specific component	Database Only
JUN		Malaria	A Novel Tetramethylpyrazine Chalcone Hybrid- HCTMPPK, as a Potential Anti-Lung Cancer Agent by Downregulating MELK	Specific component	Database Only
CENPF			A Novel Tetramethylpyrazine Chalcone Hybrid- HCTMPPK, as a Potential Anti-Lung Cancer Agent by Downregulating MELK	Specific component	Database Only
TYROBP			A Novel Tetramethylpyrazine Chalcone Hybrid- HCTMPPK, as a Potential Anti-Lung Cancer Agent by Downregulating MELK	Specific component	Database Only
AURKB			A Novel Tetramethylpyrazine Chalcone Hybrid- HCTMPPK, as a Potential Anti-Lung Cancer Agent by Downregulating MELK	Specific component	Database Only
CCNB2			A Novel Tetramethylpyrazine Chalcone Hybrid- HCTMPPK, as a Potential Anti-Lung Cancer Agent by Downregulating MELK	Specific component	Database Only
CDC20			A Novel Tetramethylpyrazine Chalcone Hybrid- HCTMPPK, as a Potential Anti-Lung Cancer Agent by Downregulating MELK	Specific component	Database Only
TPX2			A Novel Tetramethylpyrazine Chalcone Hybrid- HCTMPPK, as a Potential Anti-Lung Cancer Agent by Downregulating MELK	Specific component	Database Only
ASPM			A Novel Tetramethylpyrazine Chalcone Hybrid- HCTMPPK, as a Potential Anti-Lung Cancer Agent by Downregulating MELK	Specific component	Database Only
KIF20A			A Novel Tetramethylpyrazine Chalcone Hybrid- HCTMPPK, as a Potential Anti-Lung Cancer Agent by Downregulating MELK	Specific component	Database Only
UBE2C			A Novel Tetramethylpyrazine Chalcone Hybrid- HCTMPPK, as a Potential Anti-Lung Cancer Agent by Downregulating MELK	Specific component	Database Only
TOP2A			A Novel Tetramethylpyrazine Chalcone Hybrid- HCTMPPK, as a Potential Anti-Lung Cancer Agent by Downregulating MELK	Specific component	Database Only
MMP9			A Novel Tetramethylpyrazine Chalcone Hybrid- HCTMPPK, as a Potential Anti-Lung Cancer Agent by Downregulating MELK	Specific component	Database Only
IL6			A Novel Tetramethylpyrazine Chalcone Hybrid- HCTMPPK, as a Potential Anti-Lung Cancer Agent by Downregulating MELK	Specific component	Database Only
TNF	quercetin	Lipid and atherosclerosis	Mechanism of mingjing granules in treating wet age-related macular degeneration based on network pharmacology and experimental verification	Database Only	Database Only
VEGFA	luteolin	Fluid shear stress and atherosclerosis	Mechanism of mingjing granules in treating wet age-related macular degeneration based on network pharmacology and experimental verification	Database Only	Database Only
MMP9	Kaempferol	AGE-RAGE signaling pathway	Mechanism of mingjing granules in treating wet age-related macular degeneration based on network pharmacology and experimental verification	Database Only	Database Only
CASP3		TNF signaling pathway	Mechanism of mingjing granules in treating wet age-related macular degeneration based on network pharmacology and experimental verification	Database Only	Database Only
PTGS2		IL-17 signaling pathway	Mechanism of mingjing granules in treating wet age-related macular degeneration based on network pharmacology and experimental verification	Database Only	Database Only
EGF		Relaxin signaling pathway	Mechanism of mingjing granules in treating wet age-related macular degeneration based on network pharmacology and experimental verification	Database Only	Database Only
		Hepatitis B	Mechanism of mingjing granules in treating wet age-related macular degeneration based on network pharmacology and experimental verification	Database Only	Database Only
		Kaposi sarcoma-associated herpesvirus infection	Mechanism of mingjing granules in treating wet age-related macular degeneration based on network pharmacology and experimental verification	Database Only	Database Only
		Proteoglycans in cancer	Mechanism of mingjing granules in treating wet age-related macular degeneration based on network pharmacology and experimental verification	Database Only	Database Only
		Chagas disease	Mechanism of mingjing granules in treating wet age-related macular degeneration based on network pharmacology and experimental verification	Database Only	Database Only
		Coronavirus disease - COVID-19	Mechanism of mingjing granules in treating wet age-related macular degeneration based on network pharmacology and experimental verification	Database Only	Database Only
		HIF-1 signaling pathway	Mechanism of mingjing granules in treating wet age-related macular degeneration based on network pharmacology and experimental verification	Database Only	Database Only
		Measles	Mechanism of mingjing granules in treating wet age-related macular degeneration based on network pharmacology and experimental verification	Database Only	Database Only
		Rheumatoid arthritis	Mechanism of mingjing granules in treating wet age-related macular degeneration based on network pharmacology and experimental verification	Database Only	Database Only
		Toxoplasmosis	Mechanism of mingjing granules in treating wet age-related macular degeneration based on network pharmacology and experimental verification	Database Only	Database Only
		Osteoclast differentiation	Mechanism of mingjing granules in treating wet age-related macular degeneration based on network pharmacology and experimental verification	Database Only	Database Only
		Non-alcoholic fatty liver disease	Mechanism of mingjing granules in treating wet age-related macular degeneration based on network pharmacology and experimental verification	Database Only	Database Only
		Hepatitis C	Mechanism of mingjing granules in treating wet age-related macular degeneration based on network pharmacology and experimental verification	Database Only	Database Only
		Influenza A	Mechanism of mingjing granules in treating wet age-related macular degeneration based on network pharmacology and experimental verification	Database Only	Database Only
		Tuberculosis	Mechanism of mingjing granules in treating wet age-related macular degeneration based on network pharmacology and experimental verification	Database Only	Database Only
		Pertussis	Mechanism of mingjing granules in treating wet age-related macular degeneration based on network pharmacology and experimental verification	Database Only	Database Only
		Leishmaniasis	Mechanism of mingjing granules in treating wet age-related macular degeneration based on network pharmacology and experimental verification	Database Only	Database Only
		Prostate cancer	Mechanism of mingjing granules in treating wet age-related macular degeneration based on network pharmacology and experimental verification	Database Only	Database Only
		Toll-like receptor signaling pathway	Mechanism of mingjing granules in treating wet age-related macular degeneration based on network pharmacology and experimental verification	Database Only	Database Only
		Th17 cell differentiation	Mechanism of mingjing granules in treating wet age-related macular degeneration based on network pharmacology and experimental verification	Database Only	Database Only
		Apoptosis pathway	Mechanism of mingjing granules in treating wet age-related macular degeneration based on network pharmacology and experimental verification	Database Only	Database Only
		PD-L1 expression and PD-1 checkpoint pathway in cancer	Mechanism of mingjing granules in treating wet age-related macular degeneration based on network pharmacology and experimental verification	Database Only	Database Only
		Endocrine resistance	Mechanism of mingjing granules in treating wet age-related macular degeneration based on network pharmacology and experimental verification	Database Only	Database Only
		Malaria	Mechanism of mingjing granules in treating wet age-related macular degeneration based on network pharmacology and experimental verification	Database Only	Database Only
		Bladder cancer	Mechanism of mingjing granules in treating wet age-related macular degeneration based on network pharmacology and experimental verification	Database Only	Database Only
no key	Ginsenoside Rb1	Proteoglycans in cancer	Network pharmacology-based dissection of the bioactive compounds and pharmacological mechanisms of yiqi fumai lyophilized injection for the treatment of heart failure	Combined with Experiment	Database Only
	Ginsenoside Rg1	HIF-1 signaling pathway	Network pharmacology-based dissection of the bioactive compounds and pharmacological mechanisms of yiqi fumai lyophilized injection for the treatment of heart failure	Combined with Experiment	Database Only
	Ginsenoside Re	Pathways in cancer	Network pharmacology-based dissection of the bioactive compounds and pharmacological mechanisms of yiqi fumai lyophilized injection for the treatment of heart failure	Combined with Experiment	Database Only
	Ginsenoside Rf	TNF signaling pathway	Network pharmacology-based dissection of the bioactive compounds and pharmacological mechanisms of yiqi fumai lyophilized injection for the treatment of heart failure	Combined with Experiment	Database Only
	Ginsenoside Rb2	VEGF signaling pathway	Network pharmacology-based dissection of the bioactive compounds and pharmacological mechanisms of yiqi fumai lyophilized injection for the treatment of heart failure	Combined with Experiment	Database Only
	Ginsenoside Rh1	Chagas disease (American trypanosomiasis)	Network pharmacology-based dissection of the bioactive compounds and pharmacological mechanisms of yiqi fumai lyophilized injection for the treatment of heart failure	Combined with Experiment	Database Only
	Schisandrin	Colorectal cancer	Network pharmacology-based dissection of the bioactive compounds and pharmacological mechanisms of yiqi fumai lyophilized injection for the treatment of heart failure	Combined with Experiment	Database Only
	Ginsenoside Rc	Focal adhesion	Network pharmacology-based dissection of the bioactive compounds and pharmacological mechanisms of yiqi fumai lyophilized injection for the treatment of heart failure	Combined with Experiment	Database Only
		Hepatitis B	Network pharmacology-based dissection of the bioactive compounds and pharmacological mechanisms of yiqi fumai lyophilized injection for the treatment of heart failure	Combined with Experiment	Database Only
		Pancreatic cancer	Network pharmacology-based dissection of the bioactive compounds and pharmacological mechanisms of yiqi fumai lyophilized injection for the treatment of heart failure	Combined with Experiment	Database Only
		Fc epsilon RI signaling pathway	Network pharmacology-based dissection of the bioactive compounds and pharmacological mechanisms of yiqi fumai lyophilized injection for the treatment of heart failure	Combined with Experiment	Database Only
		Sphingolipid signaling pathway	Network pharmacology-based dissection of the bioactive compounds and pharmacological mechanisms of yiqi fumai lyophilized injection for the treatment of heart failure	Combined with Experiment	Database Only
		Osteoclast differentiation	Network pharmacology-based dissection of the bioactive compounds and pharmacological mechanisms of yiqi fumai lyophilized injection for the treatment of heart failure	Combined with Experiment	Database Only
		Influenza A	Network pharmacology-based dissection of the bioactive compounds and pharmacological mechanisms of yiqi fumai lyophilized injection for the treatment of heart failure	Combined with Experiment	Database Only
		Non-small cell lung cancer	Network pharmacology-based dissection of the bioactive compounds and pharmacological mechanisms of yiqi fumai lyophilized injection for the treatment of heart failure	Combined with Experiment	Database Only
		Prostate cancer	Network pharmacology-based dissection of the bioactive compounds and pharmacological mechanisms of yiqi fumai lyophilized injection for the treatment of heart failure	Combined with Experiment	Database Only
		FoxO signaling pathway	Network pharmacology-based dissection of the bioactive compounds and pharmacological mechanisms of yiqi fumai lyophilized injection for the treatment of heart failure	Combined with Experiment	Database Only
		PI3K-Akt signaling pathway	Network pharmacology-based dissection of the bioactive compounds and pharmacological mechanisms of yiqi fumai lyophilized injection for the treatment of heart failure	Combined with Experiment	Database Only
		Rap1 signaling pathway	Network pharmacology-based dissection of the bioactive compounds and pharmacological mechanisms of yiqi fumai lyophilized injection for the treatment of heart failure	Combined with Experiment	Database Only
		T cell receptor signaling pathway	Network pharmacology-based dissection of the bioactive compounds and pharmacological mechanisms of yiqi fumai lyophilized injection for the treatment of heart failure	Combined with Experiment	Database Only
TP53	quercetin	IL-17 signaling pathway	Network pharmacology of xian-lian-jie-du decoction in ameliorating colorectal cancer	Database Only	Database Only
MYC	luteolin	TNF signaling pathway	Network pharmacology of xian-lian-jie-du decoction in ameliorating colorectal cancer	Database Only	Database Only
CCND1	Ursolic acid	FoxO signaling pathway	Network pharmacology of xian-lian-jie-du decoction in ameliorating colorectal cancer	Database Only	Database Only
AKT1	Apigenin	Toll-like receptor signaling pathway	Network pharmacology of xian-lian-jie-du decoction in ameliorating colorectal cancer	Database Only	Database Only
CASP3	Daidzein	C-type lectin receptor signaling pathway	Network pharmacology of xian-lian-jie-du decoction in ameliorating colorectal cancer	Database Only	Database Only
STAT3	Kushenol	T cell receptor signaling pathway	Network pharmacology of xian-lian-jie-du decoction in ameliorating colorectal cancer	Database Only	Database Only
		NF-kappa B signaling pathway	Network pharmacology of xian-lian-jie-du decoction in ameliorating colorectal cancer	Database Only	Database Only
		Ras signaling pathway	Network pharmacology of xian-lian-jie-du decoction in ameliorating colorectal cancer	Database Only	Database Only
		PI3K-Akt signaling pathway	Network pharmacology of xian-lian-jie-du decoction in ameliorating colorectal cancer	Database Only	Database Only
		MAPK signaling pathway	Network pharmacology of xian-lian-jie-du decoction in ameliorating colorectal cancer	Database Only	Database Only
		NOD-like receptor signaling pathway	Network pharmacology of xian-lian-jie-du decoction in ameliorating colorectal cancer	Database Only	Database Only
		Calcium signaling pathway	Network pharmacology of xian-lian-jie-du decoction in ameliorating colorectal cancer	Database Only	Database Only
STAT3	quercetin	IL-17 signaling pathway	Investigating the mechanism of Qu Du Qiang Fei 1 Hao Fang Formula against coronavirus disease 2019 based on network pharmacology method	Database Only	Database Only
MAPK8	luteolin	Lipid and atherosclerosis	Investigating the mechanism of Qu Du Qiang Fei 1 Hao Fang Formula against coronavirus disease 2019 based on network pharmacology method	Database Only	Database Only
MAPK3	Kaempferol	AGE-RAGE signaling pathway	Investigating the mechanism of Qu Du Qiang Fei 1 Hao Fang Formula against coronavirus disease 2019 based on network pharmacology method	Database Only	Database Only
MAPK1	Wogonin	COVID-19 pathway	Investigating the mechanism of Qu Du Qiang Fei 1 Hao Fang Formula against coronavirus disease 2019 based on network pharmacology method	Database Only	Database Only
CCL2	Formononetin	Th17 cell differentiation	Investigating the mechanism of Qu Du Qiang Fei 1 Hao Fang Formula against coronavirus disease 2019 based on network pharmacology method	Database Only	Database Only
AKT1	Naringenin	TNF signaling pathway	Investigating the mechanism of Qu Du Qiang Fei 1 Hao Fang Formula against coronavirus disease 2019 based on network pharmacology method	Database Only	Database Only
IL6		Chagas disease pathway	Investigating the mechanism of Qu Du Qiang Fei 1 Hao Fang Formula against coronavirus disease 2019 based on network pharmacology method	Database Only	Database Only
TNF		Toll-like receptor pathway	Investigating the mechanism of Qu Du Qiang Fei 1 Hao Fang Formula against coronavirus disease 2019 based on network pharmacology method	Database Only	Database Only
IL1B		Hepatitis B	Investigating the mechanism of Qu Du Qiang Fei 1 Hao Fang Formula against coronavirus disease 2019 based on network pharmacology method	Database Only	Database Only
JUN		Influenza A pathway	Investigating the mechanism of Qu Du Qiang Fei 1 Hao Fang Formula against coronavirus disease 2019 based on network pharmacology method	Database Only	Database Only
CXCL8			Investigating the mechanism of Qu Du Qiang Fei 1 Hao Fang Formula against coronavirus disease 2019 based on network pharmacology method	Database Only	Database Only
AKT1	Specific component	MAPK signaling pathway	Integrated Network Pharmacology Analysis and Experimental Validation to Elucidate the Mechanism of Acteoside in Treating Diabetic Kidney Disease	Specific component	Database Only
TNF		PI3K-Akt signaling pathway	Integrated Network Pharmacology Analysis and Experimental Validation to Elucidate the Mechanism of Acteoside in Treating Diabetic Kidney Disease	Specific component	Database Only
CASP3		Ras signaling pathway	Integrated Network Pharmacology Analysis and Experimental Validation to Elucidate the Mechanism of Acteoside in Treating Diabetic Kidney Disease	Specific component	Database Only
MMP9		FoxO signaling pathway	Integrated Network Pharmacology Analysis and Experimental Validation to Elucidate the Mechanism of Acteoside in Treating Diabetic Kidney Disease	Specific component	Database Only
SRC		Rap1 signaling pathway	Integrated Network Pharmacology Analysis and Experimental Validation to Elucidate the Mechanism of Acteoside in Treating Diabetic Kidney Disease	Specific component	Database Only
IGF1		HIF-1 signaling pathway	Integrated Network Pharmacology Analysis and Experimental Validation to Elucidate the Mechanism of Acteoside in Treating Diabetic Kidney Disease	Specific component	Database Only
EGFR		T cell receptor signaling pathway	Integrated Network Pharmacology Analysis and Experimental Validation to Elucidate the Mechanism of Acteoside in Treating Diabetic Kidney Disease	Specific component	Database Only
HRAS		Pathways in cancer	Integrated Network Pharmacology Analysis and Experimental Validation to Elucidate the Mechanism of Acteoside in Treating Diabetic Kidney Disease	Specific component	Database Only
CASP8		Lipid and atherosclerosis	Integrated Network Pharmacology Analysis and Experimental Validation to Elucidate the Mechanism of Acteoside in Treating Diabetic Kidney Disease	Specific component	Database Only
MAPK8		Proteoglycans in cancer	Integrated Network Pharmacology Analysis and Experimental Validation to Elucidate the Mechanism of Acteoside in Treating Diabetic Kidney Disease	Specific component	Database Only
		Prostate cancer	Integrated Network Pharmacology Analysis and Experimental Validation to Elucidate the Mechanism of Acteoside in Treating Diabetic Kidney Disease	Specific component	Database Only
		Hepatitis B	Integrated Network Pharmacology Analysis and Experimental Validation to Elucidate the Mechanism of Acteoside in Treating Diabetic Kidney Disease	Specific component	Database Only
		Chemical carcinogenesis - reactive oxygen species	Integrated Network Pharmacology Analysis and Experimental Validation to Elucidate the Mechanism of Acteoside in Treating Diabetic Kidney Disease	Specific component	Database Only
		AGE-RAGE signaling pathway	Integrated Network Pharmacology Analysis and Experimental Validation to Elucidate the Mechanism of Acteoside in Treating Diabetic Kidney Disease	Specific component	Database Only
		Fluid shear stress and atherosclerosis	Integrated Network Pharmacology Analysis and Experimental Validation to Elucidate the Mechanism of Acteoside in Treating Diabetic Kidney Disease	Specific component	Database Only
		Diabetic cardiomyopathy	Integrated Network Pharmacology Analysis and Experimental Validation to Elucidate the Mechanism of Acteoside in Treating Diabetic Kidney Disease	Specific component	Database Only
		Chagas disease	Integrated Network Pharmacology Analysis and Experimental Validation to Elucidate the Mechanism of Acteoside in Treating Diabetic Kidney Disease	Specific component	Database Only
		Hepatocellular carcinoma	Integrated Network Pharmacology Analysis and Experimental Validation to Elucidate the Mechanism of Acteoside in Treating Diabetic Kidney Disease	Specific component	Database Only
		Kaposi sarcoma-associated herpesvirus infection	Integrated Network Pharmacology Analysis and Experimental Validation to Elucidate the Mechanism of Acteoside in Treating Diabetic Kidney Disease	Specific component	Database Only
		EGFR tyrosine kinase inhibitor resistance	Integrated Network Pharmacology Analysis and Experimental Validation to Elucidate the Mechanism of Acteoside in Treating Diabetic Kidney Disease	Specific component	Database Only
VEGFA	luteolin	AGE-RAGE signaling pathway	A Novel Network Pharmacology Strategy Based on the Universal Effectiveness-Common Mechanism of Medical Herbs Uncovers Therapeutic Targets in Traumatic Brain Injury	Database Only	Database Only
IL6	celabenzine	EGFR tyrosine kinase inhibitor resistance	A Novel Network Pharmacology Strategy Based on the Universal Effectiveness-Common Mechanism of Medical Herbs Uncovers Therapeutic Targets in Traumatic Brain Injury	Database Only	Database Only
SRC	baicalin	Gastrin signaling pathway	A Novel Network Pharmacology Strategy Based on the Universal Effectiveness-Common Mechanism of Medical Herbs Uncovers Therapeutic Targets in Traumatic Brain Injury	Database Only	Database Only
TNF		Burn wound healing	A Novel Network Pharmacology Strategy Based on the Universal Effectiveness-Common Mechanism of Medical Herbs Uncovers Therapeutic Targets in Traumatic Brain Injury	Database Only	Database Only
CASP3		BDNF signaling pathway	A Novel Network Pharmacology Strategy Based on the Universal Effectiveness-Common Mechanism of Medical Herbs Uncovers Therapeutic Targets in Traumatic Brain Injury	Database Only	Database Only
APP		Neuroinflammation and glutamatergic signaling	A Novel Network Pharmacology Strategy Based on the Universal Effectiveness-Common Mechanism of Medical Herbs Uncovers Therapeutic Targets in Traumatic Brain Injury	Database Only	Database Only
AKT1		Ras signaling	A Novel Network Pharmacology Strategy Based on the Universal Effectiveness-Common Mechanism of Medical Herbs Uncovers Therapeutic Targets in Traumatic Brain Injury	Database Only	Database Only
PTGS2		Alzheimer's disease	A Novel Network Pharmacology Strategy Based on the Universal Effectiveness-Common Mechanism of Medical Herbs Uncovers Therapeutic Targets in Traumatic Brain Injury	Database Only	Database Only
CXCR4		GPCRs, class A rhodopsin - like	A Novel Network Pharmacology Strategy Based on the Universal Effectiveness-Common Mechanism of Medical Herbs Uncovers Therapeutic Targets in Traumatic Brain Injury	Database Only	Database Only
EGFR		MAPK signaling pathway	A Novel Network Pharmacology Strategy Based on the Universal Effectiveness-Common Mechanism of Medical Herbs Uncovers Therapeutic Targets in Traumatic Brain Injury	Database Only	Database Only
		Malignant pleural mesothelioma	A Novel Network Pharmacology Strategy Based on the Universal Effectiveness-Common Mechanism of Medical Herbs Uncovers Therapeutic Targets in Traumatic Brain Injury	Database Only	Database Only
		PI3K-Akt signaling pathway	A Novel Network Pharmacology Strategy Based on the Universal Effectiveness-Common Mechanism of Medical Herbs Uncovers Therapeutic Targets in Traumatic Brain Injury	Database Only	Database Only
		VEGFA - VEGFR2 signaling pathway	A Novel Network Pharmacology Strategy Based on the Universal Effectiveness-Common Mechanism of Medical Herbs Uncovers Therapeutic Targets in Traumatic Brain Injury	Database Only	Database Only
		Alzheimer's disease and miRNA effects	A Novel Network Pharmacology Strategy Based on the Universal Effectiveness-Common Mechanism of Medical Herbs Uncovers Therapeutic Targets in Traumatic Brain Injury	Database Only	Database Only
IL6	quercetin	AGE-RAGE signaling pathway	Unveiling the Mechanism of the ChaiShao Shugan Formula Against Triple-Negative Breast Cancer	Database Only	Combined with Omics
MYC	Beta-sitosterol	TNF signaling pathway	Unveiling the Mechanism of the ChaiShao Shugan Formula Against Triple-Negative Breast Cancer	Database Only	Combined with Omics
JUN	luteolin	Fluid shear stress and atherosclerosis	Unveiling the Mechanism of the ChaiShao Shugan Formula Against Triple-Negative Breast Cancer	Database Only	Combined with Omics
CCND1	Catechin	Lipid and atherosclerosis	Unveiling the Mechanism of the ChaiShao Shugan Formula Against Triple-Negative Breast Cancer	Database Only	Combined with Omics
CASP3		MicroRNAs in cancer	Unveiling the Mechanism of the ChaiShao Shugan Formula Against Triple-Negative Breast Cancer	Database Only	Combined with Omics
MMP9		IL-17 signaling pathway	Unveiling the Mechanism of the ChaiShao Shugan Formula Against Triple-Negative Breast Cancer	Database Only	Combined with Omics
ESR1		Amoebiasis	Unveiling the Mechanism of the ChaiShao Shugan Formula Against Triple-Negative Breast Cancer	Database Only	Combined with Omics
EGFR		NF-kappa B signaling pathway	Unveiling the Mechanism of the ChaiShao Shugan Formula Against Triple-Negative Breast Cancer	Database Only	Combined with Omics
EGF		Human cytomegalovirus infection	Unveiling the Mechanism of the ChaiShao Shugan Formula Against Triple-Negative Breast Cancer	Database Only	Combined with Omics
PTGS2		African trypanosomiasis	Unveiling the Mechanism of the ChaiShao Shugan Formula Against Triple-Negative Breast Cancer	Database Only	Combined with Omics
		Malaria	Unveiling the Mechanism of the ChaiShao Shugan Formula Against Triple-Negative Breast Cancer	Database Only	Combined with Omics
		Leukocyte transendothelial migration	Unveiling the Mechanism of the ChaiShao Shugan Formula Against Triple-Negative Breast Cancer	Database Only	Combined with Omics
		Influenza A	Unveiling the Mechanism of the ChaiShao Shugan Formula Against Triple-Negative Breast Cancer	Database Only	Combined with Omics
		Kaposi sarcoma-associated herpesvirus infection	Unveiling the Mechanism of the ChaiShao Shugan Formula Against Triple-Negative Breast Cancer	Database Only	Combined with Omics
		Proteoglycans in cancer	Unveiling the Mechanism of the ChaiShao Shugan Formula Against Triple-Negative Breast Cancer	Database Only	Combined with Omics
		Rheumatoid arthritis	Unveiling the Mechanism of the ChaiShao Shugan Formula Against Triple-Negative Breast Cancer	Database Only	Combined with Omics
		Viral protein interaction with cytokine and cytokine receptor	Unveiling the Mechanism of the ChaiShao Shugan Formula Against Triple-Negative Breast Cancer	Database Only	Combined with Omics
		HIF-1 signaling pathway	Unveiling the Mechanism of the ChaiShao Shugan Formula Against Triple-Negative Breast Cancer	Database Only	Combined with Omics
		Ovarian steroidogenesis	Unveiling the Mechanism of the ChaiShao Shugan Formula Against Triple-Negative Breast Cancer	Database Only	Combined with Omics
		Regulation of lipolysis in adipocytes	Unveiling the Mechanism of the ChaiShao Shugan Formula Against Triple-Negative Breast Cancer	Database Only	Combined with Omics
Exclusion Criteria	Exclusion Criteria	Exclusion Criteria	Schizandrin A induces non-small cell lung cancer apoptosis by suppressing the epidermal growth factor receptor activation
Exclusion Criteria	Exclusion Criteria	Exclusion Criteria	AI Analysis of General Medicine in Japan: Present and Future Considerations
ALB	quercetin	Pathways in cancer	Network Pharmacology and In vitro Experimental Verification to Explore the Mechanism of Chaiqin Qingning Capsule in the Treatment of Pain	Database Only	Database Only
AKT1	Kaempferol	Neuroactive ligand-receptor interaction	Network Pharmacology and In vitro Experimental Verification to Explore the Mechanism of Chaiqin Qingning Capsule in the Treatment of Pain	Database Only	Database Only
TNF	(+)-Anomalin	AGE-RAGE signaling pathway	Network Pharmacology and In vitro Experimental Verification to Explore the Mechanism of Chaiqin Qingning Capsule in the Treatment of Pain	Database Only	Database Only
IL6	Petunidin	Lipid and atherosclerosis	Network Pharmacology and In vitro Experimental Verification to Explore the Mechanism of Chaiqin Qingning Capsule in the Treatment of Pain	Database Only	Database Only
TP53	Areapillin	Hepatitis B	Network Pharmacology and In vitro Experimental Verification to Explore the Mechanism of Chaiqin Qingning Capsule in the Treatment of Pain	Database Only	Database Only
IL1B	3,5,6,7-Tetramethoxy-2-(3,4,5-trimethoxyphenyl)chromone	Human cytomegalovirus infection	Network Pharmacology and In vitro Experimental Verification to Explore the Mechanism of Chaiqin Qingning Capsule in the Treatment of Pain	Database Only	Database Only
SRC	Chenodeoxycholic acid	Calcium signaling pathway	Network Pharmacology and In vitro Experimental Verification to Explore the Mechanism of Chaiqin Qingning Capsule in the Treatment of Pain	Database Only	Database Only
	Stigmasterol	Kaposi sarcoma-associated herpesvirus infection	Network Pharmacology and In vitro Experimental Verification to Explore the Mechanism of Chaiqin Qingning Capsule in the Treatment of Pain	Database Only	Database Only
	Cubebin	Chemical carcinogenesis -- receptor activation	Network Pharmacology and In vitro Experimental Verification to Explore the Mechanism of Chaiqin Qingning Capsule in the Treatment of Pain	Database Only	Database Only
		PI3K-Akt signaling pathway	Network Pharmacology and In vitro Experimental Verification to Explore the Mechanism of Chaiqin Qingning Capsule in the Treatment of Pain	Database Only	Database Only
		Proteoglycans in cancer	Network Pharmacology and In vitro Experimental Verification to Explore the Mechanism of Chaiqin Qingning Capsule in the Treatment of Pain	Database Only	Database Only
		Human T-cell leukemia virus 1 infection	Network Pharmacology and In vitro Experimental Verification to Explore the Mechanism of Chaiqin Qingning Capsule in the Treatment of Pain	Database Only	Database Only
		Epstein-Barr virus infection	Network Pharmacology and In vitro Experimental Verification to Explore the Mechanism of Chaiqin Qingning Capsule in the Treatment of Pain	Database Only	Database Only
		cAMP signaling pathway	Network Pharmacology and In vitro Experimental Verification to Explore the Mechanism of Chaiqin Qingning Capsule in the Treatment of Pain	Database Only	Database Only
		Ras signaling pathway	Network Pharmacology and In vitro Experimental Verification to Explore the Mechanism of Chaiqin Qingning Capsule in the Treatment of Pain	Database Only	Database Only
		MAPK signaling pathway	Network Pharmacology and In vitro Experimental Verification to Explore the Mechanism of Chaiqin Qingning Capsule in the Treatment of Pain	Database Only	Database Only
		Human papillomavirus infection	Network Pharmacology and In vitro Experimental Verification to Explore the Mechanism of Chaiqin Qingning Capsule in the Treatment of Pain	Database Only	Database Only
		MicroRNAs in cancer	Network Pharmacology and In vitro Experimental Verification to Explore the Mechanism of Chaiqin Qingning Capsule in the Treatment of Pain	Database Only	Database Only
		Alzheimer disease	Network Pharmacology and In vitro Experimental Verification to Explore the Mechanism of Chaiqin Qingning Capsule in the Treatment of Pain	Database Only	Database Only
		Pathways of neurodegeneration - multiple diseases	Network Pharmacology and In vitro Experimental Verification to Explore the Mechanism of Chaiqin Qingning Capsule in the Treatment of Pain	Database Only	Database Only
VEGFA		Pathways in cancer	Deciphering the Mechanism of Siwu Decoction Inhibiting Liver Metastasis by Integrating Network Pharmacology and In Vivo Experimental Validation	Combined with Experiment	Database Only
CASP3	Vanillic acid	Lipid and atherosclerosis	Deciphering the Mechanism of Siwu Decoction Inhibiting Liver Metastasis by Integrating Network Pharmacology and In Vivo Experimental Validation	Combined with Experiment	Database Only
STAT3	Senkyunolide I	AGE-RAGE signaling pathway	Deciphering the Mechanism of Siwu Decoction Inhibiting Liver Metastasis by Integrating Network Pharmacology and In Vivo Experimental Validation	Combined with Experiment	Database Only
CCND1	Senkyunolide H	Kaposi sarcoma-associated herpesvirus infection	Deciphering the Mechanism of Siwu Decoction Inhibiting Liver Metastasis by Integrating Network Pharmacology and In Vivo Experimental Validation	Combined with Experiment	Database Only
ESR1	Liguiritin	Proteoglycans in cancer	Deciphering the Mechanism of Siwu Decoction Inhibiting Liver Metastasis by Integrating Network Pharmacology and In Vivo Experimental Validation	Combined with Experiment	Database Only
EGFR	3-Butylphthalide	Prostate cancer	Deciphering the Mechanism of Siwu Decoction Inhibiting Liver Metastasis by Integrating Network Pharmacology and In Vivo Experimental Validation	Combined with Experiment	Database Only
PTGS2	Ferulic acid	EGFR tyrosine kinase inhibitor resistance	Deciphering the Mechanism of Siwu Decoction Inhibiting Liver Metastasis by Integrating Network Pharmacology and In Vivo Experimental Validation	Combined with Experiment	Database Only
AR	Gallic acid	Hepatitis B	Deciphering the Mechanism of Siwu Decoction Inhibiting Liver Metastasis by Integrating Network Pharmacology and In Vivo Experimental Validation	Combined with Experiment	Database Only
BCL2L1	Caffeic acid	HIF-1 signaling pathway	Deciphering the Mechanism of Siwu Decoction Inhibiting Liver Metastasis by Integrating Network Pharmacology and In Vivo Experimental Validation	Combined with Experiment	Database Only
HSP90AA1	Paeoniflorin	TNF signaling pathway	Deciphering the Mechanism of Siwu Decoction Inhibiting Liver Metastasis by Integrating Network Pharmacology and In Vivo Experimental Validation	Combined with Experiment	Database Only
ALB	Chlorogenic acid	Chemical carcinogenesis -- receptor activation	Deciphering the Mechanism of Siwu Decoction Inhibiting Liver Metastasis by Integrating Network Pharmacology and In Vivo Experimental Validation	Combined with Experiment	Database Only
MMP9	Catechin	PI3K-Akt signaling pathway	Deciphering the Mechanism of Siwu Decoction Inhibiting Liver Metastasis by Integrating Network Pharmacology and In Vivo Experimental Validation	Combined with Experiment	Database Only
MAPK8		Fluid shear stress and atherosclerosis	Deciphering the Mechanism of Siwu Decoction Inhibiting Liver Metastasis by Integrating Network Pharmacology and In Vivo Experimental Validation	Combined with Experiment	Database Only
MAPK1		Chemical carcinogenesis - reactive oxygen species	Deciphering the Mechanism of Siwu Decoction Inhibiting Liver Metastasis by Integrating Network Pharmacology and In Vivo Experimental Validation	Combined with Experiment	Database Only
IGF1R			Deciphering the Mechanism of Siwu Decoction Inhibiting Liver Metastasis by Integrating Network Pharmacology and In Vivo Experimental Validation	Combined with Experiment	Database Only
TNF	no key	Pathways in cancer	Exploring the Action Mechanism and Validation of the Key Pathways of Dendrobium officinale Throat-clearing Formula for the Treatment of Chronic Pharyngitis Based on Network Pharmacology	Database Only	Database Only
IL6		Lipid and atherosclerosis	Exploring the Action Mechanism and Validation of the Key Pathways of Dendrobium officinale Throat-clearing Formula for the Treatment of Chronic Pharyngitis Based on Network Pharmacology	Database Only	Database Only
IL1B		PI3K-Akt signaling pathway	Exploring the Action Mechanism and Validation of the Key Pathways of Dendrobium officinale Throat-clearing Formula for the Treatment of Chronic Pharyngitis Based on Network Pharmacology	Database Only	Database Only
AKT1		Fluid shear stress and atherosclerosis	Exploring the Action Mechanism and Validation of the Key Pathways of Dendrobium officinale Throat-clearing Formula for the Treatment of Chronic Pharyngitis Based on Network Pharmacology	Database Only	Database Only
TP53		TNF signaling pathway	Exploring the Action Mechanism and Validation of the Key Pathways of Dendrobium officinale Throat-clearing Formula for the Treatment of Chronic Pharyngitis Based on Network Pharmacology	Database Only	Database Only
STAT3		Proteoglycans in cancer	Exploring the Action Mechanism and Validation of the Key Pathways of Dendrobium officinale Throat-clearing Formula for the Treatment of Chronic Pharyngitis Based on Network Pharmacology	Database Only	Database Only
INS		Kaposi sarcoma-associated herpesvirus infection	Exploring the Action Mechanism and Validation of the Key Pathways of Dendrobium officinale Throat-clearing Formula for the Treatment of Chronic Pharyngitis Based on Network Pharmacology	Database Only	Database Only
TLR4		Influenza A	Exploring the Action Mechanism and Validation of the Key Pathways of Dendrobium officinale Throat-clearing Formula for the Treatment of Chronic Pharyngitis Based on Network Pharmacology	Database Only	Database Only
IL10		Human papillomavirus infection	Exploring the Action Mechanism and Validation of the Key Pathways of Dendrobium officinale Throat-clearing Formula for the Treatment of Chronic Pharyngitis Based on Network Pharmacology	Database Only	Database Only
EGFR		HIF-1 signaling pathway	Exploring the Action Mechanism and Validation of the Key Pathways of Dendrobium officinale Throat-clearing Formula for the Treatment of Chronic Pharyngitis Based on Network Pharmacology	Database Only	Database Only
		Hepatitis B	Exploring the Action Mechanism and Validation of the Key Pathways of Dendrobium officinale Throat-clearing Formula for the Treatment of Chronic Pharyngitis Based on Network Pharmacology	Database Only	Database Only
		Chagas disease	Exploring the Action Mechanism and Validation of the Key Pathways of Dendrobium officinale Throat-clearing Formula for the Treatment of Chronic Pharyngitis Based on Network Pharmacology	Database Only	Database Only
		Prostate cancer	Exploring the Action Mechanism and Validation of the Key Pathways of Dendrobium officinale Throat-clearing Formula for the Treatment of Chronic Pharyngitis Based on Network Pharmacology	Database Only	Database Only
		Hepatitis C	Exploring the Action Mechanism and Validation of the Key Pathways of Dendrobium officinale Throat-clearing Formula for the Treatment of Chronic Pharyngitis Based on Network Pharmacology	Database Only	Database Only
		FoxO signaling pathway	Exploring the Action Mechanism and Validation of the Key Pathways of Dendrobium officinale Throat-clearing Formula for the Treatment of Chronic Pharyngitis Based on Network Pharmacology	Database Only	Database Only
		AGE-RAGE signaling pathway	Exploring the Action Mechanism and Validation of the Key Pathways of Dendrobium officinale Throat-clearing Formula for the Treatment of Chronic Pharyngitis Based on Network Pharmacology	Database Only	Database Only
		JAK-STAT signaling pathway	Exploring the Action Mechanism and Validation of the Key Pathways of Dendrobium officinale Throat-clearing Formula for the Treatment of Chronic Pharyngitis Based on Network Pharmacology	Database Only	Database Only
		Coronavirus disease - COVID-19	Exploring the Action Mechanism and Validation of the Key Pathways of Dendrobium officinale Throat-clearing Formula for the Treatment of Chronic Pharyngitis Based on Network Pharmacology	Database Only	Database Only
		Non-small cell lung cancer	Exploring the Action Mechanism and Validation of the Key Pathways of Dendrobium officinale Throat-clearing Formula for the Treatment of Chronic Pharyngitis Based on Network Pharmacology	Database Only	Database Only
		Pathogen-host interactions	Exploring the Action Mechanism and Validation of the Key Pathways of Dendrobium officinale Throat-clearing Formula for the Treatment of Chronic Pharyngitis Based on Network Pharmacology	Database Only	Database Only
		Inflammatory bowel disease	Exploring the Action Mechanism and Validation of the Key Pathways of Dendrobium officinale Throat-clearing Formula for the Treatment of Chronic Pharyngitis Based on Network Pharmacology	Database Only	Database Only
		Asthma	Exploring the Action Mechanism and Validation of the Key Pathways of Dendrobium officinale Throat-clearing Formula for the Treatment of Chronic Pharyngitis Based on Network Pharmacology	Database Only	Database Only
		Diabetes mellitus	Exploring the Action Mechanism and Validation of the Key Pathways of Dendrobium officinale Throat-clearing Formula for the Treatment of Chronic Pharyngitis Based on Network Pharmacology	Database Only	Database Only
		EGFR tyrosine kinase inhibitor resistance	Exploring the Action Mechanism and Validation of the Key Pathways of Dendrobium officinale Throat-clearing Formula for the Treatment of Chronic Pharyngitis Based on Network Pharmacology	Database Only	Database Only
		Amoebiasis	Exploring the Action Mechanism and Validation of the Key Pathways of Dendrobium officinale Throat-clearing Formula for the Treatment of Chronic Pharyngitis Based on Network Pharmacology	Database Only	Database Only
Exclusion Criteria	Exclusion Criteria	Exclusion Criteria	DTox: A deep neural network-based in visio lens for large scale toxicogenomics data
IL1B	quercetin	Lipid and atherosclerosis	Molecular mechanism of Xuebijing in treating pyogenic liver abscess complicated with sepsis	Database Only	Database Only
IL6	luteolin	Fluid shear stress and atherosclerosis	Molecular mechanism of Xuebijing in treating pyogenic liver abscess complicated with sepsis	Database Only	Database Only
TNF	kaempferol	AGE-RAGE signaling pathway	Molecular mechanism of Xuebijing in treating pyogenic liver abscess complicated with sepsis	Database Only	Database Only
		IL-17 signaling pathway	Molecular mechanism of Xuebijing in treating pyogenic liver abscess complicated with sepsis	Database Only	Database Only
		TNF signaling pathway	Molecular mechanism of Xuebijing in treating pyogenic liver abscess complicated with sepsis	Database Only	Database Only
		NF-kappa B signaling pathway	Molecular mechanism of Xuebijing in treating pyogenic liver abscess complicated with sepsis	Database Only	Database Only
		Coronavirus disease - COVID-19	Molecular mechanism of Xuebijing in treating pyogenic liver abscess complicated with sepsis	Database Only	Database Only
		Cytokine-cytokine receptor interaction	Molecular mechanism of Xuebijing in treating pyogenic liver abscess complicated with sepsis	Database Only	Database Only
		Rheumatoid arthritis	Molecular mechanism of Xuebijing in treating pyogenic liver abscess complicated with sepsis	Database Only	Database Only
		Proteoglycans in cancer	Molecular mechanism of Xuebijing in treating pyogenic liver abscess complicated with sepsis	Database Only	Database Only
		Human cytomegalovirus infection	Molecular mechanism of Xuebijing in treating pyogenic liver abscess complicated with sepsis	Database Only	Database Only
		Malaria	Molecular mechanism of Xuebijing in treating pyogenic liver abscess complicated with sepsis	Database Only	Database Only
		Leishmaniasis	Molecular mechanism of Xuebijing in treating pyogenic liver abscess complicated with sepsis	Database Only	Database Only
		Prostate cancer	Molecular mechanism of Xuebijing in treating pyogenic liver abscess complicated with sepsis	Database Only	Database Only
		Chagas disease	Molecular mechanism of Xuebijing in treating pyogenic liver abscess complicated with sepsis	Database Only	Database Only
		Measles	Molecular mechanism of Xuebijing in treating pyogenic liver abscess complicated with sepsis	Database Only	Database Only
		JAK-STAT signaling pathway	Molecular mechanism of Xuebijing in treating pyogenic liver abscess complicated with sepsis	Database Only	Database Only
		Tuberculosis	Molecular mechanism of Xuebijing in treating pyogenic liver abscess complicated with sepsis	Database Only	Database Only
		Transcriptional misregulation in cancer	Molecular mechanism of Xuebijing in treating pyogenic liver abscess complicated with sepsis	Database Only	Database Only
		Bladder cancer	Molecular mechanism of Xuebijing in treating pyogenic liver abscess complicated with sepsis	Database Only	Database Only
		Pertussis	Molecular mechanism of Xuebijing in treating pyogenic liver abscess complicated with sepsis	Database Only	Database Only
		Amoebiasis	Molecular mechanism of Xuebijing in treating pyogenic liver abscess complicated with sepsis	Database Only	Database Only
		Toll-like receptor signaling pathway	Molecular mechanism of Xuebijing in treating pyogenic liver abscess complicated with sepsis	Database Only	Database Only
		Toxoplasmosis	Molecular mechanism of Xuebijing in treating pyogenic liver abscess complicated with sepsis	Database Only	Database Only
		Inflammatory bowel disease	Molecular mechanism of Xuebijing in treating pyogenic liver abscess complicated with sepsis	Database Only	Database Only
		Pancreatic cancer	Molecular mechanism of Xuebijing in treating pyogenic liver abscess complicated with sepsis	Database Only	Database Only
		Endocrine resistance	Molecular mechanism of Xuebijing in treating pyogenic liver abscess complicated with sepsis	Database Only	Database Only
		Th17 cell differentiation	Molecular mechanism of Xuebijing in treating pyogenic liver abscess complicated with sepsis	Database Only	Database Only
		HIF-1 signaling pathway	Molecular mechanism of Xuebijing in treating pyogenic liver abscess complicated with sepsis	Database Only	Database Only
		African trypanosomiasis	Molecular mechanism of Xuebijing in treating pyogenic liver abscess complicated with sepsis	Database Only	Database Only
Not open	Not open	Not open	Quantitative Proteomics Combined with Network Pharmacology Analysis Unveils the Biological Basis of Schisandrin B in Treating Diabetic Nephropathy
VEGFA	quercetin	Pathway Information	Mechanisms of Action of Potentilla discolor Bunge in Type 2 Diabetes Mellitus Based on Network Pharmacology and Experimental Verification in Drosophila	Database Only	Database Only
IL1B	kaempferol	AGE-RAGE signaling pathway	Mechanisms of Action of Potentilla discolor Bunge in Type 2 Diabetes Mellitus Based on Network Pharmacology and Experimental Verification in Drosophila	Database Only	Database Only
TNF	Beta-sitosterol	Pathways in cancer	Mechanisms of Action of Potentilla discolor Bunge in Type 2 Diabetes Mellitus Based on Network Pharmacology and Experimental Verification in Drosophila	Database Only	Database Only
IL6		Lipid and atherosclerosis	Mechanisms of Action of Potentilla discolor Bunge in Type 2 Diabetes Mellitus Based on Network Pharmacology and Experimental Verification in Drosophila	Database Only	Database Only
CASP3		Fluid shear stress and atherosclerosis	Mechanisms of Action of Potentilla discolor Bunge in Type 2 Diabetes Mellitus Based on Network Pharmacology and Experimental Verification in Drosophila	Database Only	Database Only
AKT1		Prostate cancer	Mechanisms of Action of Potentilla discolor Bunge in Type 2 Diabetes Mellitus Based on Network Pharmacology and Experimental Verification in Drosophila	Database Only	Database Only
TP53		Hepatitis B	Mechanisms of Action of Potentilla discolor Bunge in Type 2 Diabetes Mellitus Based on Network Pharmacology and Experimental Verification in Drosophila	Database Only	Database Only
		Pancreatic cancer	Mechanisms of Action of Potentilla discolor Bunge in Type 2 Diabetes Mellitus Based on Network Pharmacology and Experimental Verification in Drosophila	Database Only	Database Only
		Kaposi sarcoma-associated herpesvirus infection	Mechanisms of Action of Potentilla discolor Bunge in Type 2 Diabetes Mellitus Based on Network Pharmacology and Experimental Verification in Drosophila	Database Only	Database Only
		Hepatitis C	Mechanisms of Action of Potentilla discolor Bunge in Type 2 Diabetes Mellitus Based on Network Pharmacology and Experimental Verification in Drosophila	Database Only	Database Only
		Bladder cancer	Mechanisms of Action of Potentilla discolor Bunge in Type 2 Diabetes Mellitus Based on Network Pharmacology and Experimental Verification in Drosophila	Database Only	Database Only
		HIF-1 signaling pathway	Mechanisms of Action of Potentilla discolor Bunge in Type 2 Diabetes Mellitus Based on Network Pharmacology and Experimental Verification in Drosophila	Database Only	Database Only
		IL-17 signaling pathway	Mechanisms of Action of Potentilla discolor Bunge in Type 2 Diabetes Mellitus Based on Network Pharmacology and Experimental Verification in Drosophila	Database Only	Database Only
		TNF signaling pathway	Mechanisms of Action of Potentilla discolor Bunge in Type 2 Diabetes Mellitus Based on Network Pharmacology and Experimental Verification in Drosophila	Database Only	Database Only
		Influenza A	Mechanisms of Action of Potentilla discolor Bunge in Type 2 Diabetes Mellitus Based on Network Pharmacology and Experimental Verification in Drosophila	Database Only	Database Only
		Human cytomegalovirus infection	Mechanisms of Action of Potentilla discolor Bunge in Type 2 Diabetes Mellitus Based on Network Pharmacology and Experimental Verification in Drosophila	Database Only	Database Only
		Chagas disease	Mechanisms of Action of Potentilla discolor Bunge in Type 2 Diabetes Mellitus Based on Network Pharmacology and Experimental Verification in Drosophila	Database Only	Database Only
		Proteoglycans in cancer	Mechanisms of Action of Potentilla discolor Bunge in Type 2 Diabetes Mellitus Based on Network Pharmacology and Experimental Verification in Drosophila	Database Only	Database Only
		Small cell lung cancer	Mechanisms of Action of Potentilla discolor Bunge in Type 2 Diabetes Mellitus Based on Network Pharmacology and Experimental Verification in Drosophila	Database Only	Database Only
		Toxoplasmosis	Mechanisms of Action of Potentilla discolor Bunge in Type 2 Diabetes Mellitus Based on Network Pharmacology and Experimental Verification in Drosophila	Database Only	Database Only
		PI3K-Akt signaling pathway	Mechanisms of Action of Potentilla discolor Bunge in Type 2 Diabetes Mellitus Based on Network Pharmacology and Experimental Verification in Drosophila	Database Only	Database Only
		Measles	Mechanisms of Action of Potentilla discolor Bunge in Type 2 Diabetes Mellitus Based on Network Pharmacology and Experimental Verification in Drosophila	Database Only	Database Only
[truncated: 16,380 more rows]

## Sheet: Sheet2
Reference
[truncated: 328 more rows]
